# Supplementary material for: Structural basis for the ligand promiscuity of the neofunctionalized, carotenoid-binding fasciclin domain protein AstaP
Source: Commun Biol. 2023 Apr 28;6:471. doi: 10.1038/s42003-023-04832-z (PMC10147662; doi:10.1038/s42003-023-04832-z)
Supplement: Supplementary file 4 — Supplementary Data 1 [file 42003_2023_4832_MOESM4_ESM.xlsx]

## Sheet: Fig.1c
Figure 1c. Analytical SEC profiles with diode-array detection, revealing the effect of AstaPo1 truncations on the size of the protein monomer
Elution volume	Norm. Abs. at 460 nm	Norm. Abs. at 460 nm	Norm. Abs. at 460 nm	Norm. Abs. at 460 nm
ml
	AstaPo1 (ZEA)	AstaPo1_21-190 (ZEA)	AstaPo1_41-223 (ZEA)	AstaPo1_41-190 (ZEA)
0	0.00585745	7.25053e-05	0.0204146	0.00746335
0.00150075	0.00585479	7.90967e-05	0.0203451	0.00746335
0.00300105	0.00585214	8.56881e-05	0.0202755	0.00746894
0.0045018	0.00584948	8.56881e-05	0.0202214	0.00748011
0.00600255	0.00584682	8.56881e-05	0.020175	0.00750246
0.0075033	0.0058415	7.90967e-05	0.0201441	0.00753598
0.0090036	0.00583884	7.25053e-05	0.0201286	0.00757508
0.0105044	0.00583352	6.59139e-05	0.0201209	0.00761418
0.0120051	0.00583087	5.93225e-05	0.0201286	0.00766446
0.0135058	0.00582821	4.61398e-05	0.0201441	0.00770915
0.0150061	0.00582821	3.2957e-05	0.0201595	0.00775384
0.0165069	0.00582821	2.63656e-05	0.0201827	0.00779295
0.0180077	0.00582821	1.31828e-05	0.0201982	0.00783205
0.0195079	0.00582821	6.59139e-06	0.0202059	0.00785998
0.0210087	0.00583087	0	0.0202137	0.00788233
0.0225095	0.00583352	0	0.0202137	0.00789909
0.0240102	0.00583618	6.59139e-06	0.0201982	0.00791026
0.0255105	0.0058415	1.97742e-05	0.020175	0.00792143
0.0270113	0.00584416	3.95484e-05	0.0201441	0.00792702
0.028512	0.00585214	6.59139e-05	0.0201132	0.00792702
0.0300123	0.00586011	9.88709e-05	0.0200745	0.00793261
0.0315131	0.00586809	0.000138419	0.0200281	0.00794378
0.0330138	0.00587607	0.000177968	0.0199895	0.00794937
0.0345145	0.0058867	0.000217516	0.0199508	0.00796054
0.0360149	0.00589468	0.000257064	0.0199122	0.0079773
0.0375156	0.00590531	0.000290021	0.0198735	0.00799406
0.0390163	0.00591329	0.000309795	0.0198503	0.0080164
0.0405171	0.00591861	0.000322978	0.0198272	0.00803875
0.0420174	0.00592127	0.00032957	0.019804	0.00806668
0.0435181	0.00592127	0.000322978	0.0197962	0.0081002
0.0450189	0.00592127	0.000316387	0.0197885	0.0081393
0.0465192	0.00591861	0.000296613	0.0197885	0.00818399
0.0480199	0.00591595	0.000276839	0.0197962	0.00822868
0.0495207	0.00590797	0.000263656	0.0198117	0.00827337
0.0510215	0.00590265	0.000250473	0.0198272	0.00832365
0.0525217	0.00589468	0.000243882	0.0198426	0.00836834
0.0540225	0.0058867	0.000243882	0.0198581	0.00840186
0.0555233	0.00587872	0.000250473	0.0198735	0.00843538
0.0570235	0.00587075	0.000263656	0.0198813	0.00846331
0.0585243	0.00586011	0.00028343	0.019889	0.00847448
0.0600251	0.00584948	0.000303204	0.0198813	0.00848565
0.0615258	0.00583618	0.000322978	0.0198735	0.00848007
0.0630261	0.00582555	0.000336161	0.0198581	0.00847448
0.0645268	0.00581225	0.000349344	0.0198349	0.00846331
0.0660276	0.00580162	0.000362527	0.019804	0.00845214
0.0675284	0.00579098	0.000369118	0.0197808	0.00844096
0.0690286	0.00578035	0.000362527	0.0197499	0.00842979
0.0705294	0.00577503	0.000362527	0.0197189	0.0084242
0.0720302	0.00577237	0.000349344	0.0196958	0.0084242
0.0735304	0.00577237	0.000342752	0.0196803	0.00842979
0.0750312	0.00577503	0.000336161	0.0196726	0.00844096
0.076532	0.00578035	0.00032957	0.0196648	0.00845214
0.0780327	0.00578566	0.00032957	0.0196571	0.0084689
0.079533	0.00579364	0.00032957	0.0196648	0.00848565
0.0810338	0.00579896	0.000336161	0.0196648	0.008508
0.0825345	0.00580428	0.000349344	0.0196726	0.00852476
0.0840348	0.00580959	0.000369118	0.0196726	0.00853593
0.0855356	0.00580959	0.000388892	0.0196726	0.00855269
0.0870363	0.00580694	0.000408666	0.0196648	0.00855828
0.0885371	0.00580162	0.000428441	0.0196494	0.00856945
0.0900374	0.00579098	0.000454806	0.0196339	0.00857504
0.0915381	0.00578035	0.00047458	0.0196107	0.00858062
0.0930389	0.00576705	0.000494354	0.0195798	0.00858621
0.0945396	0.0057511	0.000514129	0.0195489	0.00859179
0.0960399	0.00573781	0.000527311	0.019518	0.00860297
0.0975407	0.00572451	0.000547086	0.0194793	0.00860855
0.0990414	0.00571122	0.00056686	0.0194484	0.00861973
0.100542	0.00570058	0.000593225	0.0194175	0.00862531
0.102042	0.0056926	0.000626182	0.0193943	0.0086309
0.103543	0.00568729	0.000659139	0.0193711	0.00863649
0.105044	0.00568197	0.000698688	0.0193556	0.00864766
0.106544	0.00567931	0.000744827	0.0193402	0.00864766
0.108045	0.00567665	0.000797559	0.0193324	0.00865324
0.109546	0.00567665	0.00085029	0.0193324	0.00865883
0.111046	0.00567399	0.000903021	0.0193324	0.00867
0.112547	0.00566867	0.000955752	0.0193402	0.00868118
0.114048	0.00566602	0.00100189	0.0193479	0.00869235
0.115548	0.0056607	0.00104803	0.0193556	0.00870911
0.117049	0.00565804	0.00108758	0.0193634	0.00873145
0.118549	0.00565538	0.00112054	0.0193711	0.00874821
0.12005	0.00565538	0.00115349	0.0193788	0.00877056
0.121551	0.00565804	0.00117986	0.0193788	0.0087929
0.123051	0.00566336	0.00120622	0.0193788	0.00880966
0.124552	0.00567133	0.00123259	0.0193711	0.00882642
0.126053	0.00568463	0.00125896	0.0193634	0.00883759
0.127553	0.00569792	0.00129191	0.0193402	0.00884318
0.129054	0.00571122	0.00131828	0.0193247	0.00884877
0.130554	0.00572451	0.00135783	0.0193015	0.00884877
0.132055	0.00573781	0.00139078	0.0192783	0.00884877
0.133555	0.0057511	0.00143033	0.0192629	0.00884318
0.135056	0.00575908	0.00146988	0.0192474	0.00883759
0.136557	0.00576173	0.00150943	0.019232	0.00882642
0.138057	0.00576439	0.00154239	0.019232	0.00882083
0.139558	0.00576173	0.00158193	0.019232	0.00880966
0.141059	0.00575642	0.00161489	0.0192474	0.00880408
0.14256	0.0057511	0.00164126	0.0192706	0.00879849
0.14406	0.00574312	0.00166762	0.0193015	0.00879849
0.145561	0.00573515	0.00168081	0.0193324	0.00880408
0.147061	0.00572717	0.00169399	0.0193711	0.00881525
0.148562	0.00571919	0.00170058	0.0194097	0.00883201
0.150062	0.00571122	0.00170058	0.0194561	0.00885994
0.151563	0.0057059	0.00169399	0.0195025	0.00889346
0.153064	0.00570324	0.00168081	0.0195412	0.00893815
0.154564	0.00570058	0.00166762	0.0195798	0.00898284
0.156065	0.00569792	0.00165444	0.0196185	0.00903312
0.157566	0.00569792	0.00164126	0.0196494	0.00908339
0.159066	0.00569792	0.00163467	0.0196726	0.00912808
0.160567	0.00569526	0.00163467	0.019688	0.00916719
0.162068	0.00569526	0.00163467	0.0197035	0.00919512
0.163568	0.00569526	0.00164785	0.0197112	0.00920629
0.165069	0.00569526	0.00166762	0.0197112	0.00921188
0.166569	0.00569526	0.00169399	0.0196958	0.00920629
0.16807	0.00569526	0.00172694	0.0196803	0.00918953
0.169571	0.00569526	0.00176649	0.0196648	0.00916719
0.171071	0.00569792	0.00180604	0.0196339	0.00913926
0.172572	0.00569792	0.00185218	0.019603	0.00910574
0.174073	0.00570058	0.00189832	0.0195721	0.00907222
0.175573	0.0057059	0.00194446	0.0195334	0.0090387
0.177074	0.00570856	0.0019906	0.0194948	0.00900518
0.178574	0.00571388	0.00203674	0.0194639	0.00897725
0.180075	0.00572185	0.00207629	0.0194252	0.00894932
0.181575	0.00572717	0.00211584	0.0193943	0.00892139
0.183076	0.00573515	0.00215539	0.0193634	0.00889904
0.184577	0.00574312	0.00218834	0.0193402	0.00887111
0.186078	0.00574844	0.0022213	0.019317	0.00884877
0.187578	0.00575642	0.00224766	0.0193015	0.00882642
0.189079	0.00576439	0.00227403	0.0192861	0.00880408
0.19058	0.00576971	0.00230699	0.0192783	0.00877614
0.19208	0.00577503	0.00233335	0.0192706	0.0087538
0.193581	0.00578035	0.00236631	0.0192706	0.00872587
0.195081	0.00578566	0.00239927	0.0192706	0.00869794
0.196582	0.00579098	0.00243222	0.0192783	0.00867559
0.198082	0.00579364	0.00247177	0.0192861	0.00864766
0.199583	0.0057963	0.00251791	0.0192938	0.00861973
0.201084	0.0057963	0.00255087	0.0193093	0.00859179
0.202585	0.0057963	0.00259042	0.019317	0.00856945
0.204085	0.00579364	0.00261678	0.0193324	0.0085471
0.205586	0.00579098	0.00264315	0.0193402	0.00852476
0.207086	0.00578566	0.00265633	0.0193556	0.008508
0.208587	0.00578035	0.00266292	0.0193634	0.00849683
0.210087	0.00577237	0.00265633	0.0193711	0.00848565
0.211588	0.00576173	0.00264974	0.0193711	0.00848565
0.213089	0.0057511	0.00264315	0.0193788	0.00848565
0.214589	0.00574312	0.00262997	0.0193711	0.00849683
0.21609	0.00573249	0.00262337	0.0193711	0.008508
0.217591	0.00572451	0.00261678	0.0193556	0.00852476
0.219091	0.00571653	0.00262337	0.0193324	0.0085471
0.220592	0.00570856	0.00262997	0.0193093	0.00856945
0.222093	0.00570324	0.00264974	0.0192783	0.00859738
0.223593	0.00570058	0.00267611	0.0192397	0.00861973
0.225094	0.00569792	0.00270247	0.0191933	0.00864207
0.226594	0.0056926	0.00273543	0.0191469	0.00866442
0.228095	0.00568995	0.00276839	0.0190928	0.00867559
0.229596	0.00568995	0.00280134	0.019031	0.00869235
0.231096	0.00568729	0.00282771	0.0189769	0.00869794
0.232597	0.00568729	0.00285407	0.0189228	0.00870352
0.234098	0.00568463	0.00287385	0.0188764	0.00870911
0.235598	0.00568729	0.00289362	0.0188377	0.00872028
0.237099	0.00568729	0.0029068	0.0188068	0.00872587
0.238599	0.00568995	0.00291999	0.0187836	0.00873704
0.2401	0.0056926	0.00293317	0.0187759	0.0087538
0.2416	0.00569792	0.00294635	0.0187759	0.00877056
0.243101	0.00570058	0.00295954	0.0187836	0.0087929
0.244602	0.0057059	0.00297931	0.0187991	0.00882083
0.246103	0.00570856	0.00300568	0.0188223	0.00884877
0.247603	0.00571388	0.00303863	0.0188377	0.0088767
0.249104	0.00571653	0.00307159	0.0188532	0.00889904
0.250605	0.00571919	0.00311114	0.0188609	0.00892698
0.252105	0.00572185	0.00315728	0.0188609	0.00894373
0.253606	0.00572451	0.00320342	0.0188532	0.00896608
0.255106	0.00572451	0.00324956	0.01883	0.00897725
0.256607	0.00572451	0.0032957	0.0188068	0.00898843
0.258107	0.00572185	0.00334184	0.0187759	0.00899401
0.259608	0.00571919	0.00338798	0.0187372	0.0089996
0.261109	0.00571388	0.00343412	0.0187063	0.00900518
0.262609	0.0057059	0.00348026	0.0186831	0.00901077
0.26411	0.00569792	0.0035198	0.0186677	0.00902194
0.265611	0.00568463	0.00355935	0.0186599	0.00903312
0.267111	0.00567133	0.00359231	0.0186599	0.00905546
0.268612	0.00565804	0.00361867	0.0186831	0.00907781
0.270112	0.0056474	0.00364504	0.0187141	0.00911132
0.271613	0.00563943	0.00367141	0.0187527	0.00915043
0.273114	0.00563145	0.00369118	0.0188068	0.00918953
0.274614	0.00562879	0.00370436	0.0188609	0.00922864
0.276115	0.00562879	0.00371755	0.018915	0.00927333
0.277616	0.00563411	0.00373732	0.0189691	0.00931802
0.279116	0.00564209	0.0037505	0.0190155	0.00936271
0.280617	0.00565006	0.00376369	0.0190619	0.00940181
0.282118	0.0056607	0.00377687	0.0190928	0.00944092
0.283618	0.00566867	0.00379005	0.019116	0.00946885
0.285119	0.00567665	0.00380323	0.0191237	0.00949678
0.286619	0.00567931	0.00380983	0.0191237	0.00952471
0.28812	0.00567931	0.00381642	0.019116	0.00954147
0.289621	0.00567665	0.00382301	0.0191006	0.00955823
0.291121	0.00566867	0.00382301	0.0190851	0.0095694
0.292622	0.00565804	0.00382301	0.0190696	0.00958058
0.294123	0.00564209	0.00381642	0.0190464	0.00959175
0.295623	0.00562879	0.00381642	0.019031	0.00959734
0.297124	0.00561018	0.00381642	0.0190233	0.00959734
0.298625	0.00559423	0.00382301	0.0190155	0.00959734
0.300125	0.00557562	0.00383619	0.0190078	0.00959175
0.301626	0.00555966	0.00385596	0.0190001	0.00958616
0.303126	0.00554371	0.00387574	0.0190001	0.00957499
0.304627	0.00553041	0.0039087	0.0190001	0.00956382
0.306127	0.00551978	0.00393506	0.0190001	0.00954706
0.307628	0.00550914	0.00396802	0.0190001	0.00953589
0.309129	0.00550383	0.00400098	0.0189923	0.00951913
0.31063	0.00549851	0.00402075	0.0189846	0.00950237
0.31213	0.00549851	0.00404052	0.0189846	0.0094912
0.313631	0.00549851	0.00405371	0.0189769	0.00948002
0.315131	0.00550383	0.00406689	0.0189769	0.00946885
0.316632	0.0055118	0.00406689	0.0189691	0.00946326
0.318132	0.00552244	0.00406689	0.0189691	0.00945768
0.319633	0.00553573	0.00406689	0.0189614	0.00945768
0.321134	0.00554903	0.00406689	0.0189614	0.00945768
0.322634	0.00556232	0.00406689	0.0189537	0.00945768
0.324135	0.00557562	0.00407348	0.018946	0.00946326
0.325636	0.00558891	0.00408007	0.0189305	0.00946885
0.327136	0.00559954	0.00408666	0.0189073	0.00947444
0.328637	0.00560752	0.00409985	0.0188841	0.00948561
0.330138	0.00561284	0.00411303	0.0188609	0.0094912
0.331638	0.0056155	0.0041328	0.0188223	0.00949678
0.333139	0.00561816	0.00415258	0.0187914	0.00950237
0.334639	0.00561816	0.00416576	0.0187527	0.00949678
0.33614	0.0056155	0.00418553	0.0187141	0.0094912
0.337641	0.00561284	0.00420531	0.0186831	0.00948002
0.339141	0.00560752	0.00422508	0.0186599	0.00946326
0.340642	0.0056022	0.00424486	0.0186368	0.00944092
0.342143	0.00559689	0.00426463	0.0186213	0.0094074
0.343643	0.00558891	0.004291	0.0186136	0.00937388
0.345144	0.00558093	0.00431077	0.0186058	0.00934036
0.346644	0.0055703	0.00433055	0.0186058	0.00930126
0.348145	0.00556232	0.00435691	0.0186058	0.00927333
0.349645	0.00555169	0.00437668	0.0186136	0.00923981
0.351146	0.00554371	0.00440305	0.0186136	0.00922305
0.352647	0.00553839	0.00442282	0.0186213	0.00920629
0.354148	0.00553041	0.0044426	0.0186213	0.00920071
0.355648	0.00552776	0.00446237	0.0186213	0.00920629
0.357149	0.00552776	0.00448215	0.0186213	0.00922305
0.35865	0.00552776	0.00450851	0.0186213	0.0092454
0.36015	0.00552776	0.00453488	0.0186213	0.00927333
0.361651	0.00553307	0.00456124	0.0186136	0.00930685
0.363151	0.00553573	0.00458761	0.0186058	0.00934595
0.364652	0.00553839	0.00462716	0.0185904	0.00939064
0.366152	0.00554105	0.00466011	0.0185749	0.00942975
0.367653	0.00554371	0.00469307	0.018544	0.00946885
0.369154	0.00554637	0.00471944	0.0185131	0.00950237
0.370655	0.00554637	0.00475239	0.0184667	0.0095303
0.372155	0.00554637	0.00477217	0.0184126	0.00955265
0.373656	0.00554903	0.00479194	0.0183585	0.0095694
0.375156	0.00555169	0.00479853	0.0182889	0.00958058
0.376657	0.00555434	0.00480513	0.0182193	0.00958058
0.378157	0.00556232	0.00481172	0.0181498	0.00958058
0.379658	0.00556764	0.00481172	0.0180802	0.00958058
0.381159	0.00557562	0.00481831	0.0180106	0.00957499
0.382659	0.00558359	0.0048249	0.0179488	0.00957499
0.38416	0.00558891	0.00483808	0.0178947	0.00957499
0.385661	0.00559423	0.00485127	0.0178406	0.00958058
0.387161	0.00559689	0.00486445	0.0178019	0.00959175
0.388662	0.00559423	0.00488422	0.0177633	0.00960851
0.390163	0.00558891	0.004904	0.0177324	0.00963085
0.391663	0.00558093	0.00493036	0.0177092	0.00965879
0.393164	0.0055703	0.00495014	0.0176937	0.0096923
0.394664	0.005557	0.00496332	0.0176705	0.00972582
0.396165	0.00554637	0.0049765	0.0176473	0.00975934
0.397666	0.00553839	0.00498968	0.0176241	0.00979286
0.399166	0.00553041	0.00500287	0.017601	0.00982638
0.400667	0.0055251	0.00501605	0.01757	0.00985989
0.402168	0.0055251	0.00503582	0.0175391	0.00988224
0.403668	0.0055251	0.00506219	0.0175005	0.00990459
0.405169	0.0055251	0.00508856	0.0174618	0.00992693
0.40667	0.0055251	0.00512151	0.0174309	0.0099381
0.40817	0.0055251	0.00516106	0.0173922	0.00994928
0.409671	0.00552244	0.0052072	0.0173691	0.00995486
0.411171	0.00551712	0.00525993	0.0173459	0.00995486
0.412672	0.00550648	0.00531266	0.0173304	0.00995486
0.414172	0.00549319	0.0053588	0.0173227	0.00995486
0.415673	0.0054799	0.00540494	0.0173149	0.00994928
0.417174	0.00546128	0.00544449	0.0173227	0.00994928
0.418675	0.00544533	0.00548404	0.0173227	0.00994928
0.420175	0.00542672	0.0055104	0.0173304	0.00995486
0.421676	0.00541343	0.00553018	0.0173381	0.00996045
0.423176	0.00540013	0.00554336	0.0173459	0.00997162
0.424677	0.00539215	0.00554995	0.0173459	0.00998838
0.426177	0.00538418	0.00554336	0.0173459	0.0100051
0.427678	0.00538152	0.00553677	0.0173381	0.0100275
0.429179	0.00538152	0.00553018	0.0173227	0.0100554
0.430679	0.00538418	0.005517	0.0173072	0.0100778
0.43218	0.00538684	0.00549722	0.017284	0.0101057
0.433681	0.00539215	0.00547745	0.0172531	0.010128
0.435181	0.00539747	0.00545767	0.0172222	0.0101448
0.436682	0.00540279	0.00543131	0.0171835	0.0101616
0.438183	0.00540811	0.00540494	0.0171372	0.0101727
0.439683	0.00541608	0.00537858	0.017083	0.0101783
0.441184	0.0054214	0.00535221	0.0170289	0.0101839
0.442684	0.00542938	0.00531925	0.0169748	0.0101839
0.444185	0.0054347	0.00529948	0.016913	0.0101839
0.445686	0.00544267	0.00527311	0.0168589	0.0101839
0.447186	0.00544799	0.00525993	0.0168048	0.0101895
0.448687	0.00545331	0.00524675	0.0167584	0.0101895
0.450188	0.00545863	0.00524675	0.016712	0.0102007
0.451688	0.00546128	0.00525334	0.0166734	0.0102062
0.453189	0.00546128	0.00526652	0.0166502	0.0102174
0.454689	0.00545863	0.00527971	0.016627	0.0102286
0.45619	0.00545331	0.00530607	0.0166115	0.0102398
0.457691	0.00544799	0.00533903	0.0165961	0.0102509
0.459191	0.00543735	0.00536539	0.0165883	0.0102621
0.460692	0.00542672	0.00539835	0.0165806	0.0102677
0.462193	0.00541608	0.00542472	0.0165729	0.0102789
0.463693	0.00540545	0.00544449	0.0165651	0.0102845
0.465194	0.00539481	0.00547086	0.0165497	0.01029
0.466695	0.00538684	0.00548404	0.0165342	0.0102956
0.468195	0.00538152	0.00550381	0.0165188	0.0103012
0.469696	0.00538152	0.005517	0.0164956	0.0103124
0.471196	0.00538152	0.00553677	0.0164647	0.0103236
0.472697	0.00538418	0.00555654	0.0164415	0.0103403
0.474197	0.00539215	0.00557632	0.0164105	0.0103571
0.475698	0.00540013	0.00560268	0.0163796	0.0103738
0.477199	0.00540545	0.00563564	0.0163487	0.0103962
0.4787	0.00541343	0.0056686	0.0163178	0.0104185
0.4802	0.0054214	0.00570815	0.0162946	0.0104465
0.481701	0.00542672	0.00574769	0.0162714	0.0104744
0.483201	0.00542938	0.00579383	0.016256	0.0105023
0.484702	0.00543204	0.00583997	0.0162482	0.0105303
0.486202	0.00543204	0.00588611	0.0162405	0.0105582
0.487703	0.00543204	0.00593225	0.0162328	0.0105861
0.489204	0.00542938	0.00597839	0.0162328	0.0106141
0.490704	0.00542672	0.00602453	0.016225	0.010642
0.492205	0.0054214	0.00607067	0.0162173	0.0106755
0.493706	0.00541608	0.00611022	0.0162018	0.0107034
0.495207	0.00540811	0.00614977	0.0161787	0.0107314
0.496707	0.00539747	0.00618273	0.0161555	0.0107593
0.498208	0.00538684	0.00620909	0.0161245	0.0107872
0.499708	0.00537088	0.00623546	0.0160859	0.0108152
0.501209	0.00535493	0.00625523	0.0160472	0.0108375
0.502709	0.00533632	0.00627501	0.0160086	0.0108654
0.50421	0.00531505	0.00628819	0.0159699	0.0108878
0.505711	0.00529644	0.00630137	0.015939	0.0109045
0.507211	0.00527782	0.00631455	0.0159081	0.0109213
0.508712	0.00525921	0.00632774	0.0158926	0.0109325
0.510213	0.00524592	0.00634092	0.0158849	0.0109436
0.511713	0.00523528	0.00636069	0.0158849	0.0109492
0.513214	0.00522996	0.00638047	0.0158849	0.0109604
0.514714	0.00522996	0.00640683	0.0158926	0.010966
0.516215	0.00523262	0.0064332	0.0159004	0.0109772
0.517716	0.00523794	0.00646616	0.0159081	0.0109883
0.519216	0.00524592	0.00649911	0.0159236	0.0109995
0.520717	0.00525389	0.00653207	0.0159313	0.0110107
0.522218	0.00526187	0.00656503	0.015939	0.0110219
0.523718	0.00526719	0.00659139	0.0159468	0.011033
0.525219	0.00526719	0.00662435	0.0159622	0.0110442
0.52672	0.00526187	0.00665072	0.0159699	0.0110498
0.52822	0.00525124	0.00667708	0.0159931	0.0110554
0.529721	0.00523262	0.00669686	0.0160163	0.0110498
0.531221	0.00521135	0.00671663	0.0160472	0.0110442
0.532722	0.00518476	0.0067364	0.0160782	0.011033
0.534222	0.00515818	0.00675618	0.0161091	0.0110219
0.535723	0.00513159	0.00677595	0.01614	0.0110051
0.537224	0.005105	0.00679573	0.0161709	0.0109939
0.538724	0.00508107	0.0068155	0.0161864	0.0109772
0.540225	0.00506246	0.00684187	0.0161864	0.0109716
0.541726	0.00504916	0.00686164	0.0161864	0.010966
0.543226	0.00504119	0.00688801	0.0161632	0.010966
0.544727	0.00503853	0.00690778	0.0161323	0.0109716
0.546228	0.00503853	0.00693415	0.0160859	0.0109827
0.547728	0.00503853	0.00695392	0.0160318	0.0109995
0.549229	0.00503853	0.00698029	0.0159699	0.0110219
0.550729	0.00503853	0.00699347	0.0159081	0.0110442
0.55223	0.00503587	0.00701324	0.0158463	0.0110721
0.553731	0.00502789	0.00702642	0.0157844	0.0110945
0.555231	0.00501726	0.00703302	0.0157303	0.0111168
0.556732	0.00500396	0.00703961	0.0156839	0.0111336
0.558233	0.00498801	0.00703961	0.0156376	0.0111503
0.559733	0.00496674	0.00703961	0.0156066	0.0111615
0.561234	0.00494813	0.00703961	0.0155835	0.0111671
0.562734	0.00493217	0.00703302	0.015568	0.0111727
0.564235	0.00491622	0.00703302	0.0155603	0.0111783
0.565735	0.00490558	0.00703302	0.0155603	0.0111839
0.567236	0.00490027	0.00703302	0.0155603	0.0111894
0.568737	0.00489761	0.00703302	0.0155603	0.011195
0.570238	0.00489761	0.00703961	0.0155603	0.0112006
0.571738	0.00490293	0.0070462	0.0155603	0.0112118
0.573239	0.00490824	0.00705279	0.0155448	0.0112174
0.57474	0.00491622	0.00706597	0.0155293	0.011223
0.57624	0.0049242	0.00707916	0.0155062	0.0112285
0.577741	0.00492685	0.00709893	0.0154675	0.0112341
0.579241	0.00492951	0.00711211	0.0154289	0.0112397
0.580742	0.00492951	0.0071253	0.0153825	0.0112509
0.582242	0.0049242	0.00713189	0.0153361	0.0112565
0.583743	0.00491888	0.00714507	0.0152897	0.0112677
0.585244	0.0049109	0.00715166	0.0152433	0.0112844
0.586745	0.00490293	0.00716484	0.0152047	0.0113012
0.588245	0.00489229	0.00716484	0.0151815	0.0113235
0.589746	0.00488431	0.00717144	0.015166	0.0113459
0.591246	0.004879	0.00717803	0.015166	0.0113738
0.592747	0.00487368	0.00718462	0.0151815	0.0113961
0.594248	0.00486836	0.00719121	0.0152047	0.0114241
0.595748	0.00486836	0.0071978	0.0152356	0.0114464
0.597249	0.00487102	0.00720439	0.0152743	0.0114688
0.598749	0.00487102	0.00721098	0.0153206	0.0114911
0.60025	0.00487634	0.00722417	0.0153593	0.0115079
0.601751	0.004879	0.00723735	0.0153979	0.011519
0.603252	0.00488165	0.00725712	0.0154289	0.0115302
0.604752	0.00488431	0.0072769	0.015452	0.0115414
0.606253	0.00488431	0.00729008	0.0154675	0.0115526
0.607753	0.00488165	0.00731645	0.0154598	0.0115637
0.609254	0.00487634	0.00733622	0.0154443	0.0115749
0.610754	0.0048657	0.00735599	0.0154211	0.0115917
0.612255	0.00485241	0.00737577	0.0153902	0.0116084
0.613756	0.0048338	0.00739554	0.0153516	0.0116308
0.615256	0.00480987	0.00740873	0.0153129	0.0116587
0.616757	0.00478594	0.00742191	0.0152743	0.0116978
0.618258	0.00475669	0.00742191	0.0152356	0.0117369
0.619758	0.00472744	0.0074285	0.015197	0.0117816
0.621259	0.00469819	0.00742191	0.015166	0.0118263
0.62276	0.00467161	0.00741532	0.0151351	0.0118654
0.62426	0.00464768	0.00740213	0.0151119	0.0119101
0.625761	0.00462375	0.00738895	0.0150965	0.0119436
0.627261	0.00460513	0.00736918	0.015081	0.0119715
0.628762	0.00459184	0.00735599	0.0150655	0.0119883
0.630263	0.0045812	0.00734281	0.0150578	0.0119995
0.631763	0.00457057	0.00732963	0.0150578	0.0119995
0.633264	0.00456525	0.00732963	0.0150578	0.0119827
0.634765	0.00456259	0.00732963	0.0150578	0.0119604
0.636265	0.00455727	0.00734281	0.0150578	0.0119268
0.637766	0.00455462	0.00736259	0.0150578	0.0118822
0.639266	0.0045493	0.00739554	0.0150655	0.0118319
0.640767	0.00454398	0.00743509	0.0150733	0.011776
0.642267	0.004536	0.00747464	0.015081	0.0117146
0.643768	0.00452803	0.00752737	0.0150887	0.0116475
0.645269	0.00452005	0.00757351	0.0151042	0.0115861
0.64677	0.00450941	0.00762624	0.0151119	0.011519
0.64827	0.00449878	0.00767897	0.0151274	0.011452
0.649771	0.00448814	0.00772511	0.0151428	0.0113906
0.651272	0.00447751	0.00776466	0.0151583	0.0113347
0.652772	0.00446953	0.00779762	0.0151738	0.0112788
0.654273	0.00446156	0.00782398	0.0151815	0.0112285
0.655773	0.00445624	0.00783717	0.0151892	0.0111783
0.657274	0.00445092	0.00784376	0.015197	0.0111336
0.658774	0.00445092	0.00784376	0.015197	0.0110945
0.660275	0.00445092	0.00784376	0.015197	0.0110498
0.661776	0.00445358	0.00784376	0.0151892	0.0110051
0.663276	0.00445624	0.00783717	0.0151815	0.010966
0.664777	0.0044589	0.00783057	0.0151738	0.0109213
0.666278	0.00446156	0.00783057	0.0151583	0.0108822
0.667778	0.00446421	0.00783717	0.0151506	0.0108487
0.669279	0.00446687	0.00784376	0.0151428	0.0108096
0.670779	0.00446687	0.00785035	0.0151351	0.0107816
0.67228	0.00446421	0.00786353	0.0151274	0.0107537
0.673781	0.00446156	0.00787671	0.0151197	0.0107314
0.675281	0.0044589	0.00788331	0.0151119	0.0107202
0.676782	0.00445624	0.0078899	0.0151042	0.010709
0.678283	0.00445358	0.00789649	0.0150887	0.010709
0.679783	0.00445092	0.00790308	0.0150733	0.010709
0.681284	0.00445092	0.00790308	0.0150501	0.0107146
0.682785	0.00445092	0.00789649	0.0150269	0.0107258
0.684285	0.00445358	0.0078899	0.014996	0.0107314
0.685786	0.0044589	0.00788331	0.0149651	0.010737
0.687286	0.00446421	0.00787671	0.0149419	0.0107425
0.688787	0.00446687	0.00787671	0.014911	0.010737
0.690287	0.00447219	0.00787671	0.0148878	0.0107314
0.691788	0.00447485	0.00788331	0.0148646	0.0107146
0.693289	0.00447751	0.00789649	0.0148491	0.0106978
0.69479	0.00448017	0.00791626	0.0148414	0.0106755
0.69629	0.00448017	0.00794263	0.0148414	0.0106476
0.697791	0.00447751	0.00797559	0.0148414	0.0106196
0.699291	0.00447485	0.00801513	0.0148491	0.0105917
0.700792	0.00447219	0.00806127	0.0148568	0.0105638
0.702292	0.00446953	0.00810741	0.0148723	0.0105414
0.703793	0.00446687	0.00815355	0.01488	0.0105191
0.705294	0.00446687	0.00819969	0.0148878	0.0105023
0.706794	0.00446421	0.00825242	0.0148878	0.0104856
0.708295	0.00446687	0.00829856	0.01488	0.01048
0.709796	0.00446687	0.0083447	0.0148723	0.0104688
0.711297	0.00446953	0.00837766	0.0148491	0.0104632
0.712797	0.00446953	0.00841721	0.0148259	0.0104632
0.714298	0.00446687	0.00845017	0.014795	0.0104632
0.715798	0.00446156	0.00847653	0.0147564	0.0104632
0.717299	0.00445624	0.00849631	0.0147177	0.0104632
0.718799	0.0044456	0.00851608	0.0146791	0.0104632
0.7203	0.00443231	0.00853585	0.0146404	0.0104576
0.721801	0.00441901	0.00854904	0.0146095	0.010452
0.723301	0.00440306	0.00856222	0.0145786	0.0104465
0.724802	0.00438711	0.0085754	0.0145554	0.0104353
0.726303	0.00437381	0.00858199	0.0145322	0.0104241
0.727803	0.00436318	0.00858859	0.0145167	0.0104074
0.729304	0.0043552	0.00859518	0.014509	0.0103962
0.730804	0.00435254	0.00860177	0.0145013	0.010385
0.732305	0.00435254	0.00860836	0.0144935	0.0103738
0.733806	0.00435786	0.00861495	0.0144858	0.0103627
0.735306	0.00436584	0.00862154	0.0144781	0.0103627
0.736807	0.00437381	0.00863472	0.0144781	0.0103571
0.738308	0.00438711	0.0086545	0.0144703	0.0103627
0.739808	0.00439774	0.00868086	0.0144703	0.0103683
0.741309	0.00440572	0.00870723	0.0144703	0.0103738
0.74281	0.00441104	0.00874019	0.0144703	0.0103794
0.74431	0.0044137	0.00878633	0.0144781	0.0103794
0.745811	0.0044137	0.00882588	0.0144781	0.010385
0.747311	0.00440838	0.00887201	0.0144858	0.010385
0.748812	0.00440306	0.00891815	0.0144935	0.010385
0.750312	0.00439774	0.0089577	0.014509	0.0103794
0.751813	0.00438977	0.00899725	0.0145167	0.0103738
0.753314	0.00438445	0.00902362	0.0145322	0.0103627
0.754815	0.00438179	0.00904339	0.0145399	0.0103571
0.756315	0.00438179	0.00905657	0.0145554	0.0103459
0.757816	0.00438711	0.00905657	0.0145631	0.0103403
0.759316	0.00439243	0.00905657	0.0145708	0.0103347
0.760817	0.00440306	0.00904339	0.0145708	0.0103236
0.762318	0.00441636	0.00902362	0.0145708	0.0103236
0.763818	0.00442965	0.00900384	0.0145631	0.010318
0.765319	0.00444294	0.00897748	0.0145476	0.0103124
0.766819	0.00445358	0.0089577	0.0145322	0.0103124
0.76832	0.00446156	0.00893793	0.014509	0.0103068
0.769821	0.00446687	0.00892475	0.0144858	0.0103068
0.771322	0.00446953	0.00891156	0.0144549	0.0103012
0.772822	0.00446953	0.00890497	0.014424	0.0103012
0.774323	0.00446687	0.00890497	0.014393	0.0103068
0.775823	0.00446156	0.00891815	0.0143544	0.0103068
0.777324	0.00445092	0.00893134	0.0143158	0.0103068
0.778824	0.00444028	0.00895111	0.0142848	0.0103124
0.780325	0.00442699	0.00897089	0.0142462	0.010318
0.781826	0.0044137	0.00900384	0.0142153	0.010318
0.783326	0.0044004	0.0090368	0.0141766	0.0103236
0.784827	0.00438711	0.00907635	0.0141534	0.0103236
0.786328	0.00437381	0.0091159	0.0141225	0.0103291
0.787828	0.00436318	0.00915544	0.014107	0.0103347
0.789329	0.00435254	0.00919499	0.0140916	0.0103403
0.79083	0.00434457	0.00924113	0.0140839	0.0103459
0.79233	0.00433659	0.00928068	0.0140839	0.0103515
0.793831	0.00433127	0.00931364	0.0140839	0.0103571
0.795331	0.00432861	0.00935319	0.0140993	0.0103627
0.796832	0.0043233	0.00938614	0.014107	0.0103683
0.798333	0.00432064	0.00941251	0.0141225	0.0103738
0.799833	0.00431532	0.00943887	0.014138	0.010385
0.801334	0.00431266	0.00946524	0.0141457	0.0103906
0.802835	0.00430468	0.00948501	0.0141534	0.0103962
0.804335	0.00429671	0.0094982	0.0141457	0.0104018
0.805836	0.00428873	0.00950479	0.014138	0.0104074
0.807336	0.00428075	0.00951138	0.0141302	0.0104129
0.808837	0.00427012	0.00951138	0.014107	0.0104241
0.810338	0.00426214	0.0094982	0.0140839	0.0104353
0.811838	0.00425417	0.00948501	0.0140529	0.010452
0.813339	0.00424885	0.00946524	0.014022	0.0104688
0.814839	0.00424619	0.00943887	0.0139911	0.01048
0.81634	0.00424353	0.00941251	0.0139524	0.0104967
0.817841	0.00424353	0.00937955	0.0139215	0.0105135
0.819342	0.00424619	0.0093466	0.0138983	0.0105247
0.820842	0.00424885	0.00931364	0.0138751	0.0105414
0.822343	0.00425151	0.00928068	0.013852	0.0105526
0.823843	0.00425682	0.00925432	0.0138365	0.0105582
0.825344	0.00425682	0.00923454	0.0138288	0.0105694
0.826844	0.00425948	0.00922136	0.0138133	0.0105805
0.828345	0.00425682	0.00922136	0.0138133	0.0105861
0.829846	0.00425417	0.00922136	0.0138056	0.0105973
0.831346	0.00425151	0.00924113	0.0138056	0.0106029
0.832847	0.00424619	0.00926091	0.0137978	0.0106085
0.834348	0.00423821	0.00929386	0.0137978	0.0106196
0.835848	0.00423555	0.00932682	0.0137978	0.0106252
0.837349	0.00423024	0.00937296	0.0137901	0.0106364
0.83885	0.00422758	0.00941251	0.0137824	0.0106476
0.84035	0.00422758	0.00945865	0.0137669	0.0106587
0.841851	0.00422758	0.00950479	0.0137515	0.0106755
0.843351	0.00423024	0.00955093	0.013736	0.0106923
0.844852	0.00423555	0.00959048	0.0137128	0.010709
0.846353	0.00424353	0.00962343	0.0136896	0.0107314
0.847853	0.00424885	0.00965639	0.0136587	0.0107593
0.849354	0.00425948	0.00968935	0.0136278	0.0107872
0.850855	0.00426746	0.00970912	0.0135891	0.0108152
0.852355	0.00427544	0.0097289	0.0135582	0.0108487
0.853856	0.00428075	0.00974208	0.0135273	0.0108766
0.855356	0.00428341	0.00974867	0.0134964	0.0109101
0.856857	0.00428607	0.00975526	0.0134655	0.0109381
0.858357	0.00428607	0.00975526	0.0134345	0.010966
0.859858	0.00428341	0.00975526	0.0134114	0.0109939
0.861359	0.00427544	0.00974867	0.0133882	0.0110219
0.86286	0.00426746	0.00974208	0.0133727	0.0110442
0.86436	0.00425682	0.00973549	0.0133495	0.0110665
0.865861	0.00424619	0.0097289	0.0133263	0.0110889
0.867362	0.00423289	0.0097223	0.0133031	0.0111056
0.868862	0.00421694	0.00971571	0.0132722	0.0111224
0.870363	0.00420365	0.00970912	0.0132336	0.0111392
0.871863	0.00419035	0.00970912	0.0131949	0.0111559
0.873364	0.00417972	0.00970912	0.0131563	0.0111671
0.874864	0.00416908	0.00971571	0.0131022	0.0111727
0.876365	0.00416111	0.00971571	0.013048	0.0111727
0.877866	0.00415313	0.0097223	0.0129862	0.0111727
0.879367	0.00414781	0.0097289	0.0129244	0.0111671
0.880867	0.00414515	0.00973549	0.0128548	0.0111559
0.882368	0.00414249	0.00974208	0.012793	0.0111392
0.883868	0.00413983	0.00974208	0.0127234	0.011128
0.885369	0.00413983	0.00973549	0.0126616	0.0111168
0.886869	0.00413718	0.00973549	0.0125997	0.0111112
0.88837	0.00413718	0.0097223	0.0125456	0.0111056
0.889871	0.00413452	0.00971571	0.0124838	0.0111056
0.891371	0.00413186	0.00969594	0.0124297	0.0111056
0.892872	0.0041292	0.00968276	0.0123755	0.0111112
0.894373	0.00412388	0.00966957	0.0123214	0.0111224
0.895873	0.00412122	0.00965639	0.0122673	0.011128
0.897374	0.0041159	0.00964321	0.0122055	0.0111336
0.898875	0.00411325	0.00964321	0.0121514	0.0111392
0.900375	0.00410793	0.00964321	0.0120818	0.0111392
0.901876	0.00410527	0.0096498	0.01202	0.0111448
0.903376	0.00410261	0.00966298	0.0119504	0.0111448
0.904877	0.00410261	0.00968935	0.0118731	0.0111503
0.906378	0.00410261	0.00970912	0.0118035	0.0111503
0.907878	0.00410261	0.00974208	0.0117185	0.0111559
0.909379	0.00410527	0.00976844	0.0116412	0.0111671
0.91088	0.00410527	0.00979481	0.0115485	0.0111727
0.91238	0.00410527	0.00982777	0.0114634	0.0111894
0.913881	0.00410793	0.00985413	0.0113707	0.0112006
0.915381	0.00410793	0.0098805	0.0112856	0.0112174
0.916882	0.00410793	0.00990686	0.0112006	0.0112285
0.918382	0.00410793	0.00993323	0.0111078	0.0112453
0.919883	0.00410793	0.009953	0.0110228	0.0112565
0.921384	0.00410793	0.00997937	0.0109455	0.0112732
0.922885	0.00411059	0.0100057	0.010876	0.01129
0.924385	0.00411059	0.0100255	0.0108141	0.0113068
0.925886	0.00411325	0.0100519	0.01076	0.0113235
0.927387	0.0041159	0.0100716	0.0107059	0.0113403
0.928887	0.0041159	0.0100914	0.0106672	0.0113626
0.930388	0.00411856	0.010098	0.0106363	0.0113794
0.931888	0.00411856	0.0101046	0.0106054	0.0113906
0.933389	0.00411856	0.0101046	0.0105822	0.0114073
0.934889	0.0041159	0.010098	0.010559	0.0114129
0.93639	0.00411059	0.0100782	0.0105436	0.0114185
0.937891	0.00410527	0.0100585	0.0105204	0.0114185
0.939391	0.00409995	0.0100321	0.0105049	0.0114185
0.940892	0.00409198	0.0100057	0.0104895	0.0114073
0.942393	0.004084	0.00998596	0.0104817	0.0113961
0.943893	0.00407602	0.00996619	0.0104663	0.011385
0.945394	0.0040707	0.009953	0.0104663	0.0113738
0.946894	0.00406539	0.00994641	0.0104663	0.0113626
0.948395	0.00406273	0.009953	0.0104817	0.0113514
0.949896	0.00406007	0.00996619	0.0105049	0.0113403
0.951396	0.00406007	0.00998596	0.0105358	0.0113403
0.952897	0.00406007	0.0100189	0.0105745	0.0113347
0.954398	0.00406273	0.0100519	0.0106131	0.0113403
0.955898	0.00406539	0.0100914	0.0106672	0.0113459
0.957399	0.00406805	0.0101244	0.0107136	0.011357
0.9589	0.0040707	0.0101573	0.01076	0.0113738
0.9604	0.0040707	0.0101903	0.0108064	0.0113906
0.961901	0.0040707	0.0102167	0.0108373	0.0114129
0.963401	0.0040707	0.010243	0.0108605	0.0114352
0.964902	0.0040707	0.0102694	0.010876	0.0114576
0.966402	0.00406805	0.0102958	0.010876	0.0114799
0.967903	0.00406539	0.0103155	0.0108682	0.0114967
0.969404	0.00406007	0.0103353	0.010845	0.0115079
0.970905	0.00405209	0.0103617	0.0108141	0.0115135
0.972405	0.00404146	0.010388	0.0107755	0.011519
0.973906	0.00403082	0.0104078	0.0107291	0.0115135
0.975406	0.00401487	0.0104276	0.0106827	0.0115079
0.976907	0.00399892	0.0104474	0.0106286	0.0115023
0.978408	0.00397764	0.0104605	0.0105668	0.0114967
0.979908	0.00395637	0.0104737	0.0105049	0.0114855
0.981409	0.0039351	0.0104803	0.0104431	0.0114855
0.982909	0.00391383	0.0104803	0.0103812	0.0114855
0.98441	0.00389256	0.0104803	0.0103271	0.0114855
0.985911	0.00387129	0.0104737	0.010273	0.0114967
0.987412	0.00385268	0.0104671	0.0102189	0.0115079
0.988912	0.00383938	0.0104671	0.0101803	0.0115302
0.990413	0.00382609	0.0104605	0.0101493	0.011547
0.991913	0.00381545	0.0104605	0.0101184	0.0115637
0.993414	0.00380748	0.0104671	0.0100952	0.0115805
0.994914	0.0037995	0.0104737	0.0100798	0.0115917
0.996415	0.00379418	0.0104869	0.0100643	0.0115972
0.997916	0.00378887	0.0105067	0.0100566	0.0115972
0.999416	0.00378355	0.0105265	0.0100411	0.0115972
1.00092	0.00377823	0.0105528	0.0100334	0.0115805
1.00242	0.00377291	0.0105858	0.0100257	0.0115693
1.00392	0.00376494	0.0106253	0.0100257	0.011547
1.00542	0.00375962	0.0106649	0.0100257	0.0115302
1.00692	0.0037543	0.010711	0.0100334	0.0115135
1.00842	0.00374898	0.0107572	0.0100489	0.0114967
1.00992	0.00374632	0.0107967	0.010072	0.0114855
1.01142	0.00374367	0.0108363	0.010103	0.0114799
1.01292	0.00374367	0.0108692	0.0101416	0.0114855
1.01442	0.00374367	0.0109022	0.010188	0.0114967
1.01592	0.00374632	0.0109219	0.0102344	0.0115079
1.01742	0.00375164	0.0109417	0.0102807	0.0115302
1.01892	0.00375696	0.0109549	0.0103194	0.0115526
1.02043	0.00376494	0.0109549	0.010358	0.0115861
1.02193	0.00377291	0.0109549	0.0103812	0.011614
1.02343	0.00378089	0.0109483	0.0104044	0.0116475
1.02493	0.00378621	0.0109351	0.0104122	0.0116755
1.02643	0.00379418	0.0109219	0.0104199	0.0117034
1.02793	0.00379684	0.0109088	0.0104122	0.0117313
1.02943	0.00380216	0.0108956	0.0104044	0.0117537
1.03093	0.00380482	0.010889	0.0103967	0.011776
1.03243	0.00380482	0.0108824	0.0103812	0.0117872
1.03393	0.00380482	0.010889	0.010358	0.0117984
1.03543	0.0037995	0.0108956	0.0103426	0.0118039
1.03693	0.00379418	0.0109219	0.0103117	0.0118095
1.03843	0.00378887	0.0109483	0.0102807	0.0118095
1.03993	0.00378089	0.0109879	0.0102498	0.0118039
1.04143	0.00377025	0.011034	0.0102189	0.0117984
1.04293	0.00375962	0.0110801	0.010188	0.0117872
1.04444	0.00374632	0.0111329	0.0101571	0.011776
1.04594	0.00373303	0.0111856	0.0101262	0.0117704
1.04744	0.00371974	0.0112317	0.010103	0.0117648
1.04894	0.00370644	0.0112713	0.0100875	0.0117593
1.05044	0.00369581	0.0113042	0.0100798	0.0117537
1.05194	0.00368251	0.0113306	0.0100798	0.0117481
1.05344	0.00367188	0.011357	0.0100798	0.0117481
1.05494	0.0036639	0.0113702	0.0100875	0.0117425
1.05644	0.00365858	0.0113833	0.010103	0.0117369
1.05794	0.00365326	0.0113899	0.0101107	0.0117313
1.05944	0.00365061	0.0113965	0.0101184	0.0117257
1.06094	0.00365061	0.0114097	0.0101262	0.0117146
1.06244	0.00365061	0.0114229	0.0101184	0.011709
1.06394	0.00365592	0.0114361	0.010103	0.0116978
1.06544	0.00365858	0.0114492	0.0100875	0.0116866
1.06694	0.00366656	0.011469	0.0100643	0.011681
1.06845	0.00367188	0.0114888	0.0100334	0.0116755
1.06995	0.00367719	0.0115152	0.0100025	0.0116755
1.07145	0.00368517	0.0115415	0.00997155	0.0116755
1.07295	0.00369049	0.0115679	0.00994063	0.011681
1.07445	0.00369581	0.0115943	0.00990971	0.0116866
1.07595	0.00370112	0.0116272	0.00988653	0.0116978
1.07745	0.00370644	0.0116602	0.00986334	0.011709
1.07895	0.0037091	0.0116931	0.00984788	0.0117257
1.08045	0.00371176	0.0117327	0.00983242	0.0117425
1.08195	0.00371442	0.0117722	0.00982469	0.0117593
1.08345	0.00371442	0.0118184	0.00982469	0.0117704
1.08495	0.00371442	0.0118579	0.00982469	0.0117816
1.08645	0.00371442	0.0118975	0.00982469	0.0117928
1.08795	0.00371442	0.011937	0.00982469	0.0117928
1.08945	0.00371176	0.01197	0.00983242	0.0117984
1.09095	0.0037091	0.0120029	0.00984788	0.0117928
1.09246	0.00370378	0.0120227	0.00985561	0.0117816
1.09396	0.00369846	0.0120359	0.00987107	0.0117704
1.09546	0.00369049	0.0120491	0.0098788	0.0117537
1.09696	0.00367985	0.0120557	0.00988653	0.0117369
1.09846	0.00367188	0.0120622	0.00990199	0.0117146
1.09996	0.00365858	0.0120622	0.00990971	0.0116922
1.10146	0.00364795	0.0120688	0.00991744	0.0116755
1.10296	0.00363465	0.0120754	0.00992517	0.0116531
1.10446	0.00362136	0.012082	0.0099329	0.0116419
1.10596	0.00360806	0.0120952	0.00994063	0.0116252
1.10746	0.00359743	0.012115	0.00994063	0.011614
1.10896	0.00358413	0.0121348	0.00994063	0.0116028
1.11046	0.00357616	0.0121545	0.00994063	0.0115917
1.11196	0.00356552	0.0121809	0.0099329	0.0115861
1.11346	0.0035602	0.0122007	0.00991744	0.0115805
1.11496	0.00355489	0.0122139	0.00989426	0.0115805
1.11647	0.00355489	0.012227	0.0098788	0.0115861
1.11797	0.00355755	0.0122402	0.00985561	0.0115917
1.11947	0.00356286	0.0122402	0.00982469	0.0116028
1.12097	0.00357084	0.0122402	0.0098015	0.0116196
1.12247	0.00358148	0.0122402	0.00977058	0.0116364
1.12397	0.00359211	0.012227	0.00974739	0.0116531
1.12547	0.0036054	0.0122204	0.00971647	0.0116755
1.12697	0.00362136	0.0122139	0.00969328	0.0116922
1.12847	0.00363199	0.0122073	0.00967009	0.011709
1.12997	0.00363997	0.0122007	0.00963917	0.0117313
1.13147	0.00364795	0.0122073	0.00960825	0.0117481
1.13297	0.00364795	0.0122204	0.00957733	0.0117704
1.13447	0.00364529	0.0122402	0.00953868	0.0117928
1.13597	0.00363997	0.0122732	0.00950003	0.0118151
1.13747	0.00362933	0.0123127	0.00945365	0.0118375
1.13897	0.00361604	0.0123589	0.00940727	0.0118598
1.14048	0.00360009	0.0124116	0.00936089	0.0118822
1.14198	0.00358679	0.0124643	0.00931451	0.0118989
1.14348	0.00357084	0.0125236	0.00926813	0.0119101
1.14498	0.0035602	0.0125764	0.00922948	0.0119101
1.14648	0.00355223	0.0126291	0.00919857	0.0119101
1.14798	0.00354691	0.0126752	0.00917538	0.0118989
1.14948	0.00354691	0.0127148	0.00916765	0.0118822
1.15098	0.00354957	0.0127478	0.00915992	0.0118542
1.15248	0.00355755	0.0127741	0.00915992	0.0118263
1.15398	0.00356818	0.0128005	0.00916765	0.0117928
1.15548	0.00358148	0.0128203	0.00917538	0.0117648
1.15698	0.00359477	0.01284	0.00918311	0.0117425
1.15848	0.00361072	0.0128598	0.00918311	0.0117201
1.15998	0.00362402	0.0128796	0.00919084	0.011709
1.16148	0.00363997	0.0128994	0.00919084	0.0116978
1.16298	0.00365061	0.0129125	0.00919084	0.0117034
1.16449	0.00366124	0.0129323	0.00919084	0.011709
1.16599	0.00366656	0.0129455	0.00919084	0.0117257
1.16749	0.00366922	0.0129587	0.00919084	0.0117425
1.16899	0.00366922	0.0129653	0.00919857	0.0117648
1.17049	0.0036639	0.0129785	0.0092063	0.0117928
1.17199	0.00365858	0.012985	0.00921403	0.0118151
1.17349	0.00364795	0.0129982	0.00922948	0.011843
1.17499	0.00363731	0.0130114	0.00924494	0.011871
1.17649	0.00362668	0.0130246	0.00925267	0.0118933
1.17799	0.00361338	0.0130444	0.00926813	0.0119101
1.17949	0.00360275	0.0130707	0.00927586	0.0119213
1.18099	0.00359477	0.0130971	0.00928359	0.0119268
1.18249	0.00358679	0.0131301	0.00929132	0.0119268
1.18399	0.00358148	0.0131696	0.00929132	0.0119213
1.18549	0.00357882	0.0132026	0.00928359	0.0119101
1.18699	0.00357616	0.0132355	0.00927586	0.0118933
1.1885	0.0035735	0.0132685	0.00926813	0.011871
1.19	0.0035735	0.0133014	0.00925267	0.011843
1.1915	0.0035735	0.0133278	0.00923721	0.0118151
1.193	0.0035735	0.0133476	0.00921403	0.0117872
1.1945	0.00357084	0.0133608	0.00919857	0.0117593
1.196	0.00356818	0.0133673	0.00918311	0.0117313
1.1975	0.00356552	0.0133673	0.00916765	0.0117146
1.199	0.0035602	0.0133673	0.00915992	0.0116978
1.2005	0.00355489	0.0133608	0.00915219	0.011681
1.202	0.00354691	0.0133542	0.00915219	0.0116699
1.2035	0.00354159	0.0133476	0.00915992	0.0116587
1.205	0.00353627	0.0133476	0.00916765	0.0116475
1.2065	0.00353096	0.0133476	0.00918311	0.0116308
1.208	0.0035283	0.0133476	0.00919084	0.011614
1.2095	0.0035283	0.0133542	0.00919857	0.0115917
1.211	0.0035283	0.0133673	0.0092063	0.0115581
1.21251	0.00353362	0.0133805	0.00919857	0.0115246
1.21401	0.00353893	0.0134003	0.00918311	0.0114855
1.21551	0.00354425	0.0134267	0.00915992	0.0114408
1.21701	0.00355223	0.013453	0.009129	0.0113906
1.21851	0.0035602	0.013486	0.00908262	0.0113403
1.22001	0.00356818	0.0135189	0.00903624	0.0112844
1.22151	0.0035735	0.0135585	0.00898213	0.0112341
1.22301	0.00357882	0.0136046	0.00892802	0.0111783
1.22451	0.00358413	0.0136508	0.00888164	0.011128
1.22601	0.00358679	0.0137035	0.00884299	0.0110777
1.22751	0.00358945	0.0137496	0.00880434	0.0110274
1.22901	0.00358945	0.0137958	0.00878115	0.0109772
1.23051	0.00358679	0.0138353	0.00876569	0.0109381
1.23201	0.00358413	0.0138683	0.00876569	0.010899
1.23351	0.00358148	0.0138947	0.00876569	0.0108598
1.23501	0.0035735	0.0139144	0.00877342	0.0108263
1.23652	0.00356818	0.013921	0.00878888	0.0107984
1.23802	0.0035602	0.013921	0.00879661	0.0107761
1.23952	0.00355223	0.0139144	0.00880434	0.0107537
1.24102	0.00354159	0.0139078	0.00881207	0.0107425
1.24252	0.00353096	0.0139012	0.00881207	0.0107314
1.24402	0.00352032	0.0138947	0.00881207	0.0107258
1.24552	0.00350969	0.0138881	0.00879661	0.0107258
1.24702	0.00349905	0.0138881	0.00877342	0.0107258
1.24852	0.00348842	0.0138947	0.00875023	0.0107314
1.25002	0.00347778	0.0139012	0.00871931	0.0107425
1.25152	0.00346714	0.0139078	0.00869612	0.0107537
1.25302	0.00345917	0.013921	0.0086652	0.0107593
1.25452	0.00344853	0.0139276	0.00863428	0.0107705
1.25602	0.00344056	0.0139408	0.00860336	0.0107761
1.25752	0.00343258	0.0139474	0.00858017	0.0107761
1.25902	0.0034246	0.013954	0.00855698	0.0107816
1.26053	0.00341663	0.013954	0.00852607	0.0107761
1.26203	0.00340865	0.0139606	0.00850288	0.0107761
1.26353	0.00339801	0.0139606	0.00847969	0.0107705
1.26503	0.00338738	0.0139606	0.0084565	0.0107705
1.26653	0.00337674	0.0139606	0.00843331	0.0107649
1.26803	0.00336345	0.0139606	0.00841012	0.0107649
1.26953	0.0033475	0.0139606	0.00839466	0.0107705
1.27103	0.0033342	0.0139672	0.0083792	0.0107761
1.27253	0.00331825	0.0139803	0.00836374	0.0107816
1.27403	0.00330495	0.0140001	0.00835601	0.0107872
1.27553	0.003289	0.0140199	0.00834828	0.0107984
1.27703	0.00327837	0.0140463	0.00834828	0.0108096
1.27853	0.00326773	0.0140792	0.00834828	0.0108207
1.28003	0.00325975	0.0141056	0.00835601	0.0108319
1.28153	0.00325444	0.0141385	0.00836374	0.0108431
1.28303	0.00325178	0.0141715	0.00837147	0.0108543
1.28454	0.00324912	0.0142045	0.0083792	0.010871
1.28604	0.00325178	0.0142308	0.00838693	0.0108822
1.28754	0.00325178	0.0142506	0.00839466	0.0108934
1.28904	0.00325444	0.014277	0.00839466	0.0109045
1.29054	0.00325975	0.0143033	0.00840239	0.0109157
1.29204	0.00326241	0.0143231	0.00840239	0.0109269
1.29354	0.00326773	0.0143495	0.00840239	0.0109381
1.29504	0.00327305	0.0143824	0.00840239	0.0109492
1.29654	0.00327837	0.0144088	0.00839466	0.0109548
1.29804	0.00328634	0.0144483	0.00838693	0.010966
1.29954	0.00329698	0.0144813	0.00837147	0.0109716
1.30104	0.00330761	0.0145208	0.00834828	0.0109772
1.30254	0.00331825	0.0145538	0.00833282	0.0109827
1.30404	0.00332888	0.0145868	0.0083019	0.0109827
1.30554	0.00333952	0.0146263	0.00827871	0.0109827
1.30704	0.00335016	0.0146593	0.00824779	0.0109772
1.30855	0.00335813	0.0146922	0.0082246	0.0109716
1.31005	0.00336611	0.0147318	0.00819368	0.010966
1.31155	0.00336877	0.0147647	0.00817049	0.0109548
1.31305	0.00337143	0.0148109	0.00815503	0.0109381
1.31455	0.00337143	0.0148504	0.00813957	0.0109269
1.31605	0.00336877	0.0149031	0.00813957	0.0109101
1.31755	0.00336345	0.0149559	0.00813957	0.010899
1.31905	0.00335813	0.015002	0.0081473	0.0108878
1.32055	0.00335016	0.0150547	0.00816276	0.0108822
1.32205	0.00334218	0.0150943	0.00817822	0.010871
1.32355	0.0033342	0.0151338	0.00819368	0.010871
1.32505	0.00332623	0.0151536	0.00821687	0.0108654
1.32655	0.00331825	0.0151734	0.00824006	0.0108654
1.32805	0.00331027	0.0151734	0.00826325	0.0108654
1.32955	0.00330495	0.0151668	0.00828644	0.010871
1.33105	0.00329698	0.015147	0.00829417	0.010871
1.33256	0.00329166	0.0151207	0.0083019	0.0108766
1.33406	0.00328634	0.0150943	0.00830963	0.0108822
1.33556	0.00328368	0.0150679	0.0083019	0.0108878
1.33706	0.00327837	0.0150416	0.00829417	0.0108934
1.33856	0.00327305	0.0150152	0.00827871	0.010899
1.34006	0.00327039	0.015002	0.00826325	0.0109045
1.34156	0.00326507	0.0149954	0.00824006	0.0109045
1.34306	0.00325975	0.0149954	0.00821687	0.0109045
1.34456	0.00325178	0.0150086	0.00819368	0.0109045
1.34606	0.00324646	0.0150284	0.00817049	0.010899
1.34756	0.00324114	0.0150547	0.00813957	0.0108934
1.34906	0.00323317	0.0150811	0.00810865	0.0108822
1.35056	0.00322785	0.0151207	0.00807773	0.010871
1.35206	0.00322253	0.0151602	0.00803908	0.0108543
1.35356	0.00321455	0.0151932	0.0079927	0.0108431
1.35506	0.00321189	0.0152261	0.00793086	0.0108263
1.35657	0.00320658	0.0152591	0.00786902	0.010804
1.35807	0.00320126	0.0152854	0.007784	0.0107928
1.35957	0.0031986	0.0152986	0.00769124	0.0107761
1.36107	0.00319328	0.0153118	0.00759075	0.0107649
1.36257	0.00319062	0.0153118	0.0074748	0.0107537
1.36407	0.00318531	0.0153052	0.00735885	0.0107425
1.36557	0.00318265	0.0152854	0.00723517	0.0107314
1.36707	0.00317999	0.0152657	0.0071115	0.0107258
1.36857	0.00317467	0.0152327	0.00699555	0.0107258
1.37007	0.00316935	0.0151998	0.00688733	0.0107314
1.37157	0.00316404	0.0151602	0.00678684	0.010737
1.37307	0.00315872	0.0151141	0.00670181	0.0107481
1.37457	0.0031534	0.0150811	0.00662451	0.0107649
1.37607	0.00314808	0.0150416	0.00655494	0.0107816
1.37757	0.00314276	0.0150086	0.00650083	0.0108096
1.37907	0.00313745	0.0149888	0.00645446	0.0108375
1.38058	0.00313479	0.0149756	0.00641581	0.010871
1.38208	0.00313213	0.0149691	0.00638489	0.010899
1.38358	0.00313213	0.0149691	0.00635397	0.0109325
1.38508	0.00313479	0.0149756	0.00633078	0.0109604
1.38658	0.00313745	0.0149888	0.00629986	0.0109883
1.38808	0.00314276	0.015002	0.0062844	0.0110107
1.38958	0.00314808	0.0150218	0.00626894	0.0110274
1.39108	0.00315606	0.015035	0.00625348	0.0110386
1.39258	0.00316404	0.0150482	0.00623802	0.0110442
1.39408	0.00317201	0.0150613	0.00623029	0.0110442
1.39558	0.00317999	0.0150679	0.00623029	0.0110386
1.39708	0.00318796	0.0150679	0.00623029	0.0110274
1.39858	0.00319328	0.0150745	0.00623029	0.0110107
1.40008	0.00320126	0.0150745	0.00623802	0.0109883
1.40158	0.00320658	0.0150811	0.00624575	0.0109604
1.40308	0.00321189	0.0150811	0.00626121	0.0109325
1.40459	0.00321721	0.0150811	0.00627667	0.010899
1.40609	0.00321987	0.0150877	0.00629213	0.0108598
1.40759	0.00322253	0.0150943	0.00630759	0.0108263
1.40909	0.00322519	0.0151009	0.00633078	0.0107928
1.41059	0.00322519	0.0151009	0.00633851	0.0107649
1.41209	0.00322519	0.0151075	0.00635397	0.0107425
1.41359	0.00322253	0.0151141	0.0063617	0.0107314
1.41509	0.00321455	0.0151141	0.0063617	0.0107202
1.41659	0.00320658	0.0151141	0.0063617	0.0107202
1.41809	0.0031986	0.0151075	0.00635397	0.0107258
1.41959	0.00318531	0.0151009	0.00634624	0.010737
1.42109	0.00317201	0.0150943	0.00633078	0.0107537
1.42259	0.00316138	0.0150811	0.00632305	0.0107705
1.42409	0.00314808	0.0150745	0.00631532	0.0107928
1.42559	0.00313745	0.0150613	0.00630759	0.0108096
1.42709	0.00312947	0.0150482	0.00630759	0.0108263
1.4286	0.00312149	0.0150416	0.00630759	0.0108375
1.4301	0.00311618	0.0150416	0.00631532	0.0108543
1.4316	0.00311352	0.0150482	0.00633078	0.0108654
1.4331	0.00311352	0.0150547	0.00634624	0.010871
1.4346	0.00311086	0.0150679	0.00636943	0.0108822
1.4361	0.00311086	0.0150877	0.00638489	0.0108878
1.4376	0.00311086	0.0151075	0.00640035	0.0108934
1.4391	0.0031082	0.0151338	0.00641581	0.010899
1.4406	0.00310554	0.0151536	0.00642354	0.0109045
1.4421	0.00310022	0.01518	0.00642354	0.0109045
1.4436	0.00309756	0.0151998	0.00641581	0.0109045
1.4451	0.00309225	0.0152195	0.00640035	0.0109045
1.4466	0.00308693	0.0152393	0.00638489	0.0109045
1.4481	0.00308161	0.0152591	0.00635397	0.010899
1.4496	0.00307629	0.0152723	0.00632305	0.010899
1.4511	0.00307363	0.015292	0.0062844	0.0108934
1.45261	0.00307098	0.0153052	0.00624575	0.010899
1.45411	0.00306832	0.015325	0.00619937	0.010899
1.45561	0.00306832	0.0153448	0.00615299	0.0109101
1.45711	0.00306832	0.0153645	0.00610661	0.0109213
1.45861	0.00306566	0.0153843	0.00606796	0.0109436
1.46011	0.00306566	0.0154041	0.00602158	0.0109604
1.46161	0.00306566	0.0154239	0.00598293	0.0109883
1.46311	0.003063	0.0154436	0.00594428	0.0110163
1.46461	0.003063	0.0154568	0.00591336	0.0110442
1.46611	0.00305768	0.01547	0.00588244	0.0110721
1.46761	0.00305502	0.0154832	0.00585925	0.0111001
1.46911	0.0030497	0.0154898	0.00583606	0.011128
1.47061	0.00304439	0.015503	0.0058206	0.0111559
1.47211	0.00303907	0.0155095	0.00581287	0.0111783
1.47361	0.00303375	0.0155161	0.00580515	0.011195
1.47511	0.00302577	0.0155293	0.00580515	0.0112118
1.47662	0.0030178	0.0155425	0.00579742	0.011223
1.47812	0.00300982	0.0155557	0.00579742	0.0112285
1.47962	0.00300185	0.0155755	0.00578969	0.0112285
1.48112	0.00299387	0.0155886	0.00577423	0.011223
1.48262	0.00298589	0.0156084	0.00575877	0.0112118
1.48412	0.00298057	0.0156282	0.00573558	0.0111894
1.48562	0.00297526	0.015648	0.00571239	0.0111671
1.48712	0.0029726	0.0156611	0.00568147	0.0111392
1.48862	0.0029726	0.0156743	0.00565055	0.0111056
1.49012	0.0029726	0.0156875	0.0056119	0.0110721
1.49162	0.0029726	0.0156941	0.00558098	0.0110386
1.49312	0.00297792	0.0157007	0.00555779	0.0110051
1.49462	0.00298323	0.0157139	0.00554233	0.0109716
1.49612	0.00298855	0.0157271	0.0055346	0.0109436
1.49762	0.00299387	0.0157402	0.0055346	0.0109101
1.49912	0.00300185	0.01576	0.00555006	0.0108822
1.50063	0.00300716	0.0157798	0.00557325	0.0108431
1.50213	0.00301514	0.0157996	0.00559644	0.010804
1.50363	0.00302312	0.0158193	0.00563509	0.0107537
1.50513	0.00302843	0.0158391	0.00566601	0.0106978
1.50663	0.00303641	0.0158589	0.00570466	0.0106308
1.50813	0.00303907	0.0158721	0.00573558	0.0105582
1.50963	0.00304173	0.0158853	0.00575877	0.0104744
1.51113	0.00304439	0.0158918	0.00577423	0.0103906
1.51263	0.00304439	0.0158918	0.00578196	0.0103068
1.51413	0.00304439	0.0158984	0.00578196	0.0102286
1.51563	0.00304173	0.015905	0.0057665	0.0101616
1.51713	0.00303907	0.0159116	0.00575104	0.0101001
1.51863	0.00303641	0.0159314	0.00572785	0.0100554
1.52013	0.00303375	0.0159512	0.00569693	0.0100219
1.52163	0.00303109	0.0159841	0.00566601	0.0100051
1.52313	0.00302843	0.0160237	0.00562736	0.00999397
1.52464	0.00302577	0.0160698	0.00559644	0.00999397
1.52614	0.00302577	0.016116	0.00557325	0.0100051
1.52764	0.00302312	0.0161621	0.00555006	0.0100107
1.52914	0.00302046	0.0162082	0.00554233	0.0100219
1.53064	0.0030178	0.0162478	0.0055346	0.0100275
1.53214	0.00301514	0.0162807	0.0055346	0.0100275
1.53364	0.00301248	0.0163071	0.00554233	0.0100219
1.53514	0.00300716	0.0163203	0.00555779	0.0100107
1.53664	0.00299919	0.0163269	0.00558098	0.00999397
1.53814	0.00299387	0.0163269	0.0056119	0.00997162
1.53964	0.00298589	0.0163203	0.00563509	0.00994928
1.54114	0.00297792	0.0163137	0.00566601	0.00992693
1.54264	0.00296994	0.0163071	0.0056892	0.00990459
1.54414	0.00296196	0.0163005	0.00571239	0.00988783
1.54564	0.00295664	0.0163005	0.00572785	0.00987107
1.54714	0.00294867	0.0163071	0.00573558	0.00985431
1.54865	0.00294069	0.0163203	0.00573558	0.00984872
1.55015	0.00293272	0.0163401	0.00572012	0.00983755
1.55165	0.00292474	0.0163664	0.00570466	0.00983196
1.55315	0.00291676	0.0163994	0.00567374	0.00983196
1.55465	0.00290879	0.0164323	0.00564282	0.00982638
1.55615	0.00289815	0.0164719	0.0056119	0.00982079
1.55765	0.00288751	0.0165048	0.00558098	0.00982079
1.55915	0.00287688	0.0165378	0.00555779	0.0098152
1.56065	0.0028689	0.0165708	0.0055346	0.0098152
1.56215	0.00286093	0.0165905	0.00551914	0.0098152
1.56365	0.00285295	0.0166037	0.00551914	0.00982079
1.56515	0.00285029	0.0166037	0.00551914	0.00982638
1.56665	0.00284763	0.0166037	0.00552687	0.00983196
1.56815	0.00284763	0.0165971	0.00554233	0.00984314
1.56965	0.00285029	0.0165905	0.00555006	0.00985431
1.57115	0.00285295	0.0165774	0.00555779	0.00986548
1.57266	0.00285827	0.0165708	0.00555779	0.00987665
1.57416	0.00286624	0.0165642	0.00555779	0.00988783
1.57566	0.00287156	0.0165642	0.00554233	0.00989341
1.57716	0.00287688	0.0165708	0.00552687	0.00989341
1.57866	0.00287954	0.0165774	0.00549595	0.009899
1.58016	0.0028822	0.0165971	0.00547276	0.009899
1.58166	0.00288486	0.0166103	0.00544184	0.00989341
1.58316	0.0028822	0.0166301	0.00541092	0.00989341
1.58466	0.00287688	0.0166499	0.00538773	0.00988783
1.58616	0.0028689	0.0166696	0.00535681	0.00988224
1.58766	0.00286093	0.0166894	0.00534135	0.00987665
1.58916	0.00285029	0.016696	0.00531816	0.00987107
1.59066	0.00283966	0.0167092	0.0053027	0.00986548
1.59216	0.00282902	0.0167158	0.00528724	0.00985989
1.59366	0.00281838	0.0167158	0.00527178	0.00985989
1.59516	0.00281041	0.0167158	0.00525632	0.00985431
1.59667	0.00280775	0.0167158	0.00524859	0.00985431
1.59817	0.00280775	0.0167224	0.00524086	0.00985431
1.59967	0.00281307	0.016729	0.00523313	0.00985431
1.60117	0.00281838	0.0167355	0.00523313	0.00985431
1.60267	0.00282636	0.0167487	0.00523313	0.00985431
1.60417	0.002837	0.0167619	0.00524086	0.00985431
1.60567	0.00284497	0.0167883	0.00525632	0.00985431
1.60717	0.00285295	0.0168146	0.00527178	0.00985431
1.60867	0.00285561	0.0168476	0.00528724	0.00985989
1.61017	0.00285827	0.016874	0.00531043	0.00985989
1.61167	0.00285295	0.0169069	0.00532589	0.00987107
1.61317	0.00284763	0.0169399	0.00534135	0.00987665
1.61467	0.002837	0.0169728	0.00534908	0.00988783
1.61617	0.00282636	0.0170058	0.00534908	0.009899
1.61767	0.00281307	0.0170322	0.00534135	0.00991576
1.61917	0.00279977	0.0170519	0.00532589	0.00992693
1.62068	0.00278382	0.0170717	0.00531043	0.0099381
1.62218	0.00277053	0.0170783	0.00529497	0.00994369
1.62368	0.00275723	0.0170849	0.00527951	0.00994928
1.62518	0.00274394	0.0170849	0.00527178	0.00994928
1.62668	0.00273064	0.0170783	0.00526405	0.0099381
1.62818	0.00272001	0.0170651	0.00527178	0.00992693
1.62968	0.00271203	0.0170519	0.00528724	0.00991576
1.63118	0.00270405	0.0170388	0.0053027	0.009899
1.63268	0.00269608	0.017019	0.00532589	0.00988224
1.63418	0.00269342	0.0169992	0.00535681	0.00986548
1.63568	0.00269076	0.016986	0.00538	0.00984872
1.63718	0.00269076	0.0169662	0.00539546	0.00983755
1.63868	0.00269076	0.0169531	0.00541092	0.00983196
1.64018	0.00269342	0.0169399	0.00541092	0.00982638
1.64168	0.00269608	0.0169267	0.00539546	0.00982638
1.64318	0.00270139	0.0169267	0.00538	0.00982638
1.64469	0.00270405	0.0169201	0.00534908	0.00982638
1.64619	0.00270671	0.0169267	0.00531816	0.00982638
1.64769	0.00270671	0.0169333	0.00527951	0.00982638
1.64919	0.00270671	0.0169465	0.00523313	0.00983196
1.65069	0.00270671	0.0169728	0.00519448	0.00983196
1.65219	0.00270139	0.0169992	0.00515583	0.00983755
1.65369	0.00269608	0.0170322	0.00512491	0.00984872
1.65519	0.0026881	0.0170651	0.00510173	0.00985431
1.65669	0.00268012	0.0171047	0.00507854	0.00986548
1.65819	0.00267215	0.0171376	0.00506308	0.00988224
1.65969	0.00266417	0.017164	0.00505535	0.00989341
1.66119	0.00265619	0.0171904	0.00505535	0.009899
1.66269	0.00264822	0.0172101	0.00505535	0.00991017
1.66419	0.00264556	0.0172299	0.00505535	0.00991017
1.66569	0.00264556	0.0172365	0.00505535	0.00991017
1.66719	0.00264556	0.0172431	0.00505535	0.00991017
1.6687	0.00264822	0.0172431	0.00503989	0.009899
1.6702	0.00265354	0.0172431	0.00502443	0.00988783
1.6717	0.00266151	0.0172431	0.00500124	0.00987665
1.6732	0.00266949	0.0172497	0.00497032	0.00986548
1.6747	0.00267747	0.0172497	0.0049394	0.00985431
1.6762	0.00268544	0.0172563	0.00490848	0.00984314
1.6777	0.00269342	0.0172629	0.00487756	0.00983755
1.6792	0.00270139	0.0172694	0.00484664	0.00983196
1.6807	0.00270671	0.017276	0.00483118	0.00982638
1.6822	0.00270937	0.017276	0.00482345	0.00982079
1.6837	0.00271203	0.017276	0.00482345	0.00982079
1.6852	0.00271203	0.017276	0.00484664	0.0098152
1.6867	0.00271203	0.0172694	0.00487756	0.0098152
1.6882	0.00271203	0.0172694	0.00491621	0.00980962
1.6897	0.00270937	0.017276	0.00497032	0.00980403
1.6912	0.00270671	0.017276	0.00502443	0.00979844
1.69271	0.00270671	0.0172826	0.00507854	0.00979286
1.69421	0.00270671	0.0172958	0.00512491	0.00979286
1.69571	0.00270405	0.0173156	0.00515583	0.00978727
1.69721	0.00270671	0.0173288	0.00517902	0.00978727
1.69871	0.00270671	0.0173551	0.00518675	0.00979286
1.70021	0.00270671	0.0173749	0.00517902	0.00979844
1.70171	0.00270671	0.0173947	0.00515583	0.00980403
1.70321	0.00270671	0.0174145	0.00513264	0.0098152
1.70471	0.00270671	0.0174276	0.005094	0.00983196
1.70621	0.00270671	0.0174408	0.00505535	0.00984872
1.70771	0.00270671	0.017454	0.0050167	0.00986548
1.70921	0.00270671	0.0174672	0.00498578	0.00988224
1.71071	0.00270671	0.0174804	0.00496259	0.009899
1.71221	0.00270671	0.017487	0.00494713	0.00991017
1.71371	0.00270671	0.0175001	0.00493167	0.00992693
1.71521	0.00270671	0.0175133	0.00491621	0.00993252
1.71672	0.00270671	0.0175265	0.00490075	0.00993252
1.71822	0.00270405	0.0175463	0.00488529	0.00993252
1.71972	0.00270405	0.0175595	0.00486983	0.00992693
1.72122	0.00270139	0.0175792	0.00483891	0.00992134
1.72272	0.00270139	0.0175924	0.00480799	0.00991576
1.72422	0.00269874	0.017599	0.00476934	0.00990459
1.72572	0.00269608	0.0176122	0.00472296	0.00989341
1.72722	0.00269342	0.0176122	0.00466885	0.00988783
1.72872	0.00269076	0.0176188	0.00462247	0.00987665
1.73022	0.00269076	0.0176188	0.00457609	0.00987107
1.73172	0.00269076	0.0176122	0.00453744	0.00985989
1.73322	0.00269076	0.0176056	0.00450652	0.00985431
1.73472	0.00269076	0.017599	0.00448333	0.00983755
1.73622	0.00269076	0.017599	0.00446787	0.00982079
1.73772	0.00269076	0.017599	0.00446014	0.00979844
1.73922	0.00269076	0.017599	0.00446014	0.00976493
1.74073	0.0026881	0.0176056	0.00446014	0.00972024
1.74223	0.00268544	0.0176188	0.00446014	0.00966996
1.74373	0.00267747	0.0176386	0.00445241	0.00960851
1.74523	0.00266949	0.0176649	0.00444468	0.00954706
1.74673	0.00265885	0.0176979	0.0044215	0.00948002
1.74823	0.00264556	0.0177308	0.00439831	0.00941299
1.74973	0.00263226	0.0177704	0.00435966	0.00935154
1.75123	0.00262163	0.0178034	0.00431328	0.00929567
1.75273	0.00260833	0.0178429	0.0042669	0.0092454
1.75423	0.0025977	0.0178824	0.00420506	0.00920071
1.75573	0.00258706	0.0179088	0.00415095	0.00916719
1.75723	0.00258175	0.0179352	0.00408911	0.00913926
1.75873	0.00257643	0.0179615	0.00402727	0.0091225
1.76023	0.00257377	0.0179747	0.00396543	0.00910574
1.76173	0.00257377	0.0179813	0.00390359	0.00908898
1.76323	0.00257377	0.0179879	0.00384175	0.00907781
1.76474	0.00257377	0.0179945	0.00377991	0.00906663
1.76624	0.00257377	0.0179945	0.00371808	0.00905546
1.76774	0.00257111	0.0179945	0.00365624	0.0090387
1.76924	0.00257111	0.0180011	0.00357894	0.00901636
1.77074	0.00257111	0.0180011	0.00350937	0.00899401
1.77224	0.00256845	0.0180011	0.00343207	0.00896608
1.77374	0.00256845	0.0180011	0.00335477	0.00892698
1.77524	0.00256845	0.0180011	0.00327747	0.00889346
1.77674	0.00256845	0.0180011	0.00320017	0.00885435
1.77824	0.00256845	0.0179945	0.0031306	0.00881525
1.77974	0.00257111	0.0179879	0.00306104	0.00878173
1.78124	0.00257111	0.0179747	0.00300693	0.00874821
1.78274	0.00257377	0.017955	0.00295282	0.00872028
1.78424	0.00257643	0.0179418	0.00290644	0.00869794
1.78574	0.00257909	0.017922	0.00286779	0.00868118
1.78724	0.00257909	0.0179088	0.00282914	0.00867
1.78875	0.00257909	0.0178956	0.00279049	0.00867
1.79025	0.00257909	0.017889	0.00275957	0.00867
1.79175	0.00257643	0.0178824	0.00272092	0.00867559
1.79325	0.00257111	0.017889	0.00268227	0.00868676
1.79475	0.00256579	0.0178956	0.00264362	0.00869235
1.79625	0.00255782	0.0179088	0.00258951	0.00870352
1.79775	0.00254984	0.017922	0.00254313	0.00870911
1.79925	0.00254186	0.0179352	0.00248129	0.00870911
1.80075	0.00253389	0.017955	0.00242718	0.00870911
1.80225	0.00252591	0.0179681	0.00236535	0.00870352
1.80375	0.00251793	0.0179879	0.00230351	0.00869794
1.80525	0.00251262	0.0180011	0.0022494	0.00868676
1.80675	0.0025073	0.0180209	0.00219529	0.00867559
1.80825	0.00250464	0.0180406	0.00214118	0.00866442
1.80975	0.00250198	0.0180736	0.0020948	0.00864766
1.81125	0.00250198	0.0181066	0.00205615	0.00863649
1.81276	0.00250198	0.0181395	0.00200977	0.00861973
1.81426	0.00250464	0.0181857	0.00197885	0.00860855
1.81576	0.0025073	0.0182252	0.0019402	0.00859738
1.81726	0.00251262	0.0182713	0.00190928	0.00859738
1.81876	0.00252059	0.0183175	0.00187836	0.00859738
1.82026	0.00252857	0.018357	0.00184744	0.00860297
1.82176	0.00253655	0.01839	0.00181652	0.00861973
1.82326	0.00254718	0.0184229	0.0017856	0.00864207
1.82476	0.00256048	0.0184493	0.00175468	0.00867
1.82626	0.00257643	0.0184757	0.00171603	0.00870352
1.82776	0.00259238	0.0184954	0.00167739	0.00873704
1.82926	0.00260833	0.0185152	0.00163874	0.00877614
1.83076	0.00262429	0.0185416	0.00160009	0.00880966
1.83226	0.00264024	0.018568	0.00156917	0.00884318
1.83376	0.00265619	0.0185943	0.00153825	0.00887111
1.83526	0.00267215	0.0186273	0.00150733	0.00889346
1.83677	0.00268544	0.0186602	0.00148414	0.0089158
1.83827	0.00270139	0.0186866	0.00146868	0.00893815
1.83977	0.00271469	0.0187196	0.00145322	0.00895491
1.84127	0.00272798	0.0187459	0.00143776	0.00897167
1.84277	0.00274128	0.0187723	0.00143003	0.00898843
1.84427	0.00275457	0.0187987	0.00143003	0.0089996
1.84577	0.00276521	0.0188184	0.0014223	0.00901636
1.84727	0.0027785	0.0188316	0.0014223	0.00902753
1.84877	0.00278914	0.0188514	0.0014223	0.00903312
1.85027	0.00279977	0.0188777	0.0014223	0.0090387
1.85177	0.00281041	0.0188975	0.0014223	0.00903312
1.85327	0.00281838	0.0189239	0.00143776	0.00902194
1.85477	0.0028237	0.0189568	0.00145322	0.0089996
1.85627	0.00282902	0.0189898	0.00146868	0.00897725
1.85777	0.00283168	0.0190228	0.00149187	0.00894932
1.85927	0.00283168	0.0190557	0.00152279	0.0089158
1.86078	0.00283168	0.0190887	0.00155371	0.00888228
1.86228	0.00283168	0.019115	0.00158463	0.00884877
1.86378	0.00282902	0.0191414	0.00162328	0.00882642
1.86528	0.00282902	0.0191678	0.0016542	0.00880408
1.86678	0.00282902	0.0191875	0.00168512	0.0087929
1.86828	0.00283168	0.0192073	0.00171603	0.00878732
1.86978	0.00283434	0.0192271	0.00173922	0.00878732
1.87128	0.00284231	0.0192469	0.00175468	0.0087929
1.87278	0.00285295	0.0192666	0.00177014	0.00879849
1.87428	0.00286624	0.019293	0.00177787	0.00881525
1.87578	0.00288486	0.0193194	0.00177787	0.00882642
1.87728	0.00290347	0.0193457	0.00177014	0.00883759
1.87878	0.0029274	0.0193787	0.00176241	0.00884877
1.88028	0.00295399	0.0194117	0.00175468	0.00885435
1.88178	0.00298057	0.0194578	0.00173922	0.00885435
1.88328	0.00300982	0.0195039	0.00172376	0.00884877
1.88479	0.00303907	0.0195567	0.0017083	0.00884877
1.88629	0.00306832	0.019616	0.00170058	0.00883759
1.88779	0.00309756	0.0196753	0.00169285	0.00883201
1.88929	0.00312415	0.0197478	0.00168512	0.00882083
1.89079	0.0031534	0.0198269	0.00169285	0.00881525
1.89229	0.00317999	0.019906	0.00170058	0.00880408
1.89379	0.00320392	0.0199917	0.0017083	0.00879849
1.89529	0.00323051	0.0200774	0.00172376	0.0087929
1.89679	0.00325444	0.0201565	0.00173922	0.00878732
1.89829	0.00327837	0.0202356	0.00175468	0.00878173
1.89979	0.0033023	0.0203081	0.00176241	0.00877614
1.90129	0.00332888	0.020374	0.00177014	0.00877614
1.90279	0.00335547	0.0204399	0.00177787	0.00877056
1.90429	0.00338472	0.0204926	0.0017856	0.00877056
1.90579	0.00341929	0.0205454	0.0017856	0.00877614
1.90729	0.00345385	0.0205849	0.0017856	0.00877614
1.9088	0.00349107	0.0206245	0.00177787	0.00878732
1.9103	0.00353096	0.020664	0.00177787	0.00879849
1.9118	0.00357616	0.020697	0.00177014	0.00881525
1.9133	0.00362136	0.0207233	0.00176241	0.00883201
1.9148	0.00367188	0.0207563	0.00175468	0.00884877
1.9163	0.00372239	0.0207893	0.00174695	0.00886553
1.9178	0.00377823	0.0208222	0.00173149	0.0088767
1.9193	0.00383141	0.0208552	0.00172376	0.00888228
1.9208	0.0038899	0.0208947	0.0017083	0.00888228
1.9223	0.00395106	0.0209409	0.0017083	0.00887111
1.9238	0.00401221	0.020987	0.0017083	0.00885994
1.9253	0.00407868	0.0210463	0.0017083	0.00884318
1.9268	0.00414781	0.0211122	0.00172376	0.00882083
1.9283	0.0042196	0.0211847	0.00174695	0.00879849
1.9298	0.00429937	0.0212638	0.00177014	0.00878732
1.9313	0.00438179	0.0213429	0.00179333	0.00877056
1.93281	0.00446953	0.0214286	0.00182425	0.00876497
1.93431	0.00456525	0.0215143	0.00185517	0.00876497
1.93581	0.00466363	0.0216066	0.00187063	0.00876497
1.93731	0.00476998	0.0216857	0.00188609	0.00877056
1.93881	0.00488431	0.0217714	0.00188609	0.00877056
1.94031	0.00500662	0.0218439	0.00187836	0.00877056
1.94181	0.00513425	0.0219164	0.0018629	0.00875939
1.94331	0.00527251	0.0219889	0.00183198	0.00874263
1.94481	0.00541874	0.0220548	0.00179333	0.00871469
1.94631	0.00557827	0.0221141	0.00175468	0.00867559
1.94781	0.0057511	0.02218	0.00171603	0.0086309
1.94931	0.00593722	0.022246	0.00167739	0.00856945
1.95081	0.00613929	0.0223185	0.00163874	0.008508
1.95231	0.00635732	0.022391	0.00160782	0.00844096
1.95381	0.0065913	0.0224635	0.00158463	0.00836834
1.95531	0.00684389	0.0225426	0.0015769	0.00829572
1.95682	0.00711775	0.0226283	0.00156917	0.00822868
1.95832	0.00741022	0.0227139	0.00156917	0.00816165
1.95982	0.00772663	0.0227996	0.0015769	0.00810578
1.96132	0.00806696	0.0228919	0.00159236	0.00804992
1.96282	0.00843388	0.0229842	0.00160782	0.00801082
1.96432	0.00882739	0.0230831	0.00163101	0.00797171
1.96582	0.00925547	0.0231753	0.00164647	0.00794937
1.96732	0.00972077	0.0232742	0.00166966	0.00793261
1.96882	0.0102206	0.0233797	0.00169285	0.00792143
1.97032	0.0107657	0.0234785	0.0017083	0.00792143
1.97182	0.0113586	0.023584	0.00173149	0.00792143
1.97332	0.0119994	0.0236895	0.00175468	0.00792143
1.97482	0.012696	0.0237949	0.00177014	0.00792143
1.97632	0.0134485	0.0238938	0.00179333	0.00791585
1.97782	0.0142647	0.0239927	0.00181652	0.00791026
1.97932	0.0151475	0.0240849	0.00183971	0.00789909
1.98083	0.016102	0.0241772	0.00187063	0.00788233
1.98233	0.0171363	0.0242563	0.00190928	0.00785998
1.98383	0.0182504	0.0243354	0.0019402	0.00783764
1.98533	0.0194522	0.0244145	0.00198658	0.00780971
1.98683	0.020747	0.0244804	0.00202523	0.00778178
1.98833	0.0221429	0.0245529	0.00207934	0.00775943
1.98983	0.0236452	0.0246254	0.00213345	0.00773708
1.99133	0.0252564	0.0246979	0.00219529	0.00772033
1.99283	0.0269874	0.024777	0.0022494	0.00770915
1.99433	0.0288406	0.0248627	0.00231124	0.00769798
1.99583	0.0308267	0.0249484	0.00236535	0.00768681
1.99733	0.0329458	0.0250407	0.00241172	0.00767563
1.99883	0.0352112	0.025133	0.00246583	0.00765888
2.00033	0.0376307	0.0252253	0.00250448	0.00764212
2.00183	0.0402098	0.0253241	0.00254313	0.00761418
2.00333	0.0429644	0.0254098	0.00257405	0.00758625
2.00484	0.0458971	0.0254955	0.00259724	0.00755274
2.00634	0.0490239	0.0255746	0.00262043	0.00751363
2.00784	0.0523555	0.0256471	0.00263589	0.00747453
2.00934	0.0558997	0.025713	0.00265135	0.00743542
2.01084	0.05967	0.0257723	0.00266681	0.00739632
2.01234	0.0636716	0.0258317	0.00268227	0.00736839
2.01384	0.0679204	0.0258844	0.00269773	0.00734604
2.01534	0.0724192	0.0259371	0.00272092	0.0073237
2.01684	0.0771812	0.0259899	0.00274411	0.00731252
2.01834	0.0822144	0.0260426	0.0027673	0.00731252
2.01984	0.0875268	0.0261085	0.00280595	0.00731252
2.02134	0.0931237	0.0261744	0.0028446	0.00731811
2.02284	0.0990157	0.0262469	0.00289098	0.00732928
2.02434	0.105208	0.0263392	0.00296055	0.00734045
2.02584	0.111712	0.0264315	0.00303012	0.00734604
2.02734	0.118526	0.0265435	0.00312287	0.00735163
2.02885	0.125665	0.0266688	0.00322336	0.00735163
2.03035	0.133134	0.0268072	0.00333931	0.00734604
2.03185	0.140933	0.0269588	0.00347072	0.00734045
2.03335	0.149074	0.0271236	0.00360986	0.00732928
2.03485	0.157556	0.0273015	0.00376445	0.00731811
2.03635	0.166383	0.0274993	0.00392678	0.00730694
2.03785	0.175559	0.0277036	0.00409684	0.00729576
2.03935	0.185085	0.0279211	0.00427463	0.00729018
2.04085	0.194966	0.0281518	0.00446014	0.00728459
2.04235	0.205192	0.0284023	0.00465339	0.00729018
2.04385	0.215769	0.0286594	0.00484664	0.00729576
2.04535	0.226686	0.0289362	0.00505535	0.00730135
2.04685	0.237943	0.0292262	0.00527178	0.00731811
2.04835	0.249531	0.0295426	0.00550368	0.00732928
2.04985	0.261445	0.0298788	0.00575104	0.00734045
2.05135	0.273676	0.0302479	0.00602158	0.00735163
2.05286	0.286215	0.03065	0.00630759	0.0073628
2.05436	0.299052	0.0310916	0.00661678	0.00737397
2.05586	0.312176	0.0315728	0.0069569	0.00738514
2.05736	0.325582	0.0321001	0.00732793	0.00739073
2.05886	0.339256	0.0326735	0.00772989	0.0074019
2.06036	0.353186	0.0332997	0.00817049	0.00741866
2.06186	0.367363	0.0339852	0.00864201	0.00743542
2.06336	0.381777	0.0347366	0.00916765	0.00745218
2.06486	0.396408	0.035554	0.00973193	0.00748011
2.06636	0.411245	0.0364504	0.0103503	0.00751363
2.06786	0.42627	0.0374259	0.0110228	0.00754715
2.06936	0.441465	0.0384871	0.0117494	0.00759184
2.07086	0.456815	0.0396406	0.0125379	0.00763653
2.07236	0.472292	0.040893	0.0133959	0.00768122
2.07386	0.487881	0.0422508	0.0143158	0.0077315
2.07536	0.50356	0.0437273	0.0153052	0.00777619
2.07687	0.519311	0.0453158	0.0163719	0.00782647
2.07837	0.535115	0.0470362	0.0175082	0.00787116
2.07987	0.550954	0.048895	0.0187218	0.00791585
2.08137	0.566812	0.0508921	0.0200204	0.00795495
2.08287	0.582674	0.0530409	0.0214118	0.00798847
2.08437	0.598526	0.0553545	0.0228882	0.00802199
2.08587	0.614352	0.0578461	0.0244574	0.00804992
2.08737	0.630138	0.0605156	0.0261425	0.00807785
2.08887	0.645865	0.0633762	0.0279358	0.0081002
2.09037	0.661512	0.0664478	0.0298606	0.00812813
2.09187	0.677061	0.0697303	0.031909	0.00815047
2.09337	0.692493	0.0732436	0.0341043	0.00817841
2.09487	0.707779	0.0769875	0.0364541	0.00820634
2.09637	0.722897	0.0809819	0.0389664	0.00823427
2.09787	0.737818	0.0852333	0.0416409	0.00826779
2.09937	0.752517	0.0897418	0.044501	0.00831248
2.10088	0.766965	0.0945206	0.0475465	0.00835717
2.10238	0.781142	0.0995696	0.0507776	0.00841303
2.10388	0.795018	0.104902	0.0542174	0.00847448
2.10538	0.808573	0.110524	0.0578659	0.00854152
2.10688	0.82178	0.116437	0.0617309	0.00862531
2.10838	0.834622	0.122646	0.06582	0.00871469
2.10988	0.847076	0.129158	0.0701487	0.00880966
2.11138	0.859126	0.135974	0.0747248	0.0089158
2.11288	0.870753	0.143106	0.079556	0.00902753
2.11438	0.881944	0.150554	0.0846423	0.00914484
2.11588	0.892686	0.158325	0.0900068	0.00926774
2.11738	0.902962	0.166419	0.0956419	0.00938506
2.11888	0.912763	0.174843	0.101571	0.00950795
2.12038	0.922077	0.183597	0.107778	0.00963644
2.12188	0.930891	0.19268	0.114286	0.00975934
2.12338	0.939203	0.202099	0.121089	0.00988783
2.12489	0.946996	0.211847	0.128192	0.0100163
2.12639	0.954268	0.221926	0.13559	0.0101504
2.12789	0.961011	0.232327	0.143297	0.01029
2.12939	0.967219	0.243058	0.151305	0.0104353
2.13089	0.972888	0.254098	0.159622	0.0105973
2.13239	0.978019	0.265449	0.168241	0.0107649
2.13389	0.982608	0.277102	0.177161	0.0109492
2.13539	0.986655	0.289052	0.186391	0.0111503
2.13689	0.990162	0.301279	0.195929	0.011357
2.13839	0.99313	0.313783	0.20577	0.0115861
2.13989	0.99556	0.326544	0.215911	0.0118319
2.14139	0.997455	0.339556	0.226347	0.0120888
2.14289	0.998825	0.352804	0.237083	0.0123626
2.14439	0.99967	0.366277	0.248114	0.0126531
2.14589	1	0.379954	0.259438	0.0129715
2.14739	0.999825	0.393842	0.271041	0.0133067
2.1489	0.999147	0.407915	0.282922	0.0136698
2.1504	0.997979	0.422159	0.295073	0.0140608
2.1519	0.996336	0.436581	0.307487	0.0144798
2.1534	0.99422	0.451148	0.320149	0.0149435
2.1549	0.991651	0.465866	0.333058	0.0154462
2.1564	0.988631	0.480717	0.346191	0.0159881
2.1579	0.985177	0.495679	0.359548	0.0165803
2.1594	0.981295	0.510741	0.373114	0.0172227
2.1609	0.976998	0.525881	0.386873	0.017921
2.1624	0.972289	0.541087	0.400818	0.0186751
2.1639	0.967184	0.55634	0.414933	0.0194963
2.1654	0.961689	0.571606	0.42921	0.0203734
2.1669	0.955813	0.586865	0.443634	0.0213287
2.1684	0.949564	0.602097	0.458197	0.0223565
2.1699	0.942954	0.617291	0.472891	0.0234682
2.1714	0.935996	0.632405	0.487709	0.0246693
2.17291	0.9287	0.647426	0.502628	0.0259653
2.17441	0.92108	0.66233	0.517647	0.0273675
2.17591	0.913143	0.677101	0.532744	0.0288758
2.17741	0.904911	0.691721	0.54791	0.0305014
2.17891	0.89639	0.706169	0.563115	0.0322555
2.18041	0.8876	0.720426	0.57835	0.0341381
2.18191	0.878546	0.734479	0.593601	0.0361604
2.18341	0.869248	0.748308	0.608837	0.0383279
2.18491	0.859716	0.761893	0.624026	0.0406518
2.18641	0.849966	0.77522	0.639169	0.0431489
2.18791	0.840004	0.788271	0.654227	0.0458136
2.18941	0.829847	0.801032	0.669184	0.0486682
2.19091	0.819509	0.813477	0.68401	0.0517128
2.19241	0.808999	0.825605	0.698689	0.054964
2.19391	0.798331	0.837397	0.713198	0.0584276
2.19541	0.787523	0.848833	0.727514	0.0621201
2.19692	0.776585	0.859907	0.741613	0.0660473
2.19842	0.765532	0.870611	0.755488	0.0702147
2.19992	0.754375	0.88094	0.769108	0.0746447
2.20142	0.743136	0.890866	0.782466	0.0793372
2.20292	0.731823	0.900404	0.795537	0.0843035
2.20442	0.720451	0.909527	0.808307	0.0895547
2.20592	0.709036	0.918227	0.820767	0.0951019
2.20742	0.697585	0.926506	0.832895	0.100945
2.20892	0.686112	0.934356	0.844683	0.107107
2.21042	0.674623	0.941758	0.856108	0.113587
2.21192	0.663134	0.948719	0.867154	0.120397
2.21342	0.651648	0.955231	0.877821	0.127536
2.21492	0.640175	0.961289	0.888087	0.135022
2.21642	0.628728	0.966898	0.897935	0.142854
2.21792	0.617314	0.972052	0.907357	0.151032
2.21942	0.605942	0.976765	0.916339	0.159574
2.22093	0.594626	0.98103	0.924873	0.168473
2.22243	0.583376	0.98486	0.932951	0.177729
2.22393	0.572204	0.988248	0.940565	0.187355
2.22543	0.561116	0.9912	0.947723	0.197343
2.22693	0.550127	0.993732	0.954409	0.207706
2.22843	0.539245	0.995834	0.960632	0.218432
2.22993	0.528474	0.997508	0.96639	0.229532
2.23143	0.517822	0.998761	0.971685	0.240995
2.23293	0.507293	0.999591	0.976517	0.252832
2.23443	0.496889	1	0.980899	0.265027
2.23593	0.486613	0.999993	0.984819	0.27758
2.23743	0.476466	0.999572	0.988289	0.29049
2.23893	0.466445	0.998734	0.991304	0.303735
2.24043	0.456552	0.997489	0.993862	0.317315
2.24193	0.446786	0.995828	0.99598	0.331214
2.24343	0.437145	0.993771	0.99765	0.345409
2.24494	0.427631	0.991306	0.998879	0.3599
2.24644	0.418246	0.988458	0.99966	0.374654
2.24794	0.40899	0.985216	1	0.389659
2.24944	0.399862	0.98159	0.9999	0.404893
2.25094	0.39087	0.977589	0.999374	0.420344
2.25244	0.382013	0.973226	0.998415	0.435986
2.25394	0.373298	0.968493	0.997032	0.451801
2.25544	0.364723	0.963418	0.995238	0.467767
2.25694	0.356294	0.957993	0.99302	0.483861
2.25844	0.348012	0.952232	0.990407	0.500067
2.25994	0.339884	0.946148	0.987393	0.516362
2.26144	0.331905	0.939748	0.983984	0.532719
2.26294	0.324082	0.933045	0.980196	0.549115
2.26444	0.316412	0.926045	0.976037	0.565522
2.26594	0.308892	0.918768	0.971508	0.581918
2.26744	0.30153	0.911221	0.966622	0.598281
2.26895	0.294316	0.903416	0.961389	0.614576
2.27045	0.287257	0.895368	0.955808	0.630776
2.27195	0.280347	0.887096	0.949903	0.646859
2.27345	0.273583	0.8786	0.943665	0.662792
2.27495	0.26697	0.869892	0.937117	0.678556
2.27645	0.260501	0.860988	0.930261	0.694125
2.27795	0.254178	0.851898	0.923119	0.709471
2.27945	0.248002	0.842617	0.91569	0.724571
2.28095	0.241969	0.833172	0.907999	0.739408
2.28245	0.236077	0.823562	0.900053	0.753961
2.28395	0.230326	0.813793	0.891867	0.7682
2.28545	0.224716	0.803886	0.883456	0.782121
2.28695	0.219244	0.793841	0.87483	0.795702
2.28845	0.21391	0.783677	0.866002	0.80893
2.28995	0.208709	0.773408	0.856989	0.821785
2.29145	0.203644	0.763039	0.847799	0.834253
2.29296	0.198712	0.752599	0.83843	0.846325
2.29446	0.193908	0.742085	0.828907	0.85799
2.29596	0.189233	0.731519	0.819229	0.86924
2.29746	0.184687	0.720914	0.80942	0.880067
2.29896	0.180262	0.710282	0.799479	0.890452
2.30046	0.175958	0.699617	0.78943	0.90039
2.30196	0.171775	0.688946	0.779281	0.909881
2.30346	0.16771	0.678254	0.769046	0.918914
2.30496	0.163756	0.667557	0.75875	0.927484
2.30646	0.159911	0.656852	0.7484	0.935584
2.30796	0.156176	0.646141	0.738011	0.943215
2.30946	0.152544	0.635437	0.727607	0.950377
2.31096	0.149015	0.624732	0.717187	0.957063
2.31246	0.145586	0.614041	0.706774	0.963275
2.31396	0.142254	0.60337	0.69637	0.969007
2.31546	0.139018	0.592718	0.685973	0.974269
2.31697	0.135875	0.582093	0.675615	0.979046
2.31847	0.132823	0.571513	0.665273	0.983336
2.31997	0.129858	0.56098	0.654961	0.98714
2.32147	0.126979	0.5505	0.644688	0.990459
2.32297	0.124182	0.540079	0.634454	0.993285
2.32447	0.121462	0.529724	0.624258	0.995615
2.32597	0.118816	0.519441	0.614109	0.997453
2.32747	0.116245	0.509238	0.603998	0.998793
2.32897	0.11374	0.499127	0.593949	0.999642
2.33047	0.111302	0.489101	0.583947	1
2.33197	0.108928	0.479168	0.573998	0.999866
2.33347	0.106612	0.46934	0.564119	0.999251
2.33497	0.104357	0.459611	0.55431	0.998162
2.33647	0.102158	0.450001	0.544571	0.996598
2.33797	0.100015	0.440503	0.534916	0.994576
2.33947	0.0979282	0.43113	0.525339	0.992095
2.34098	0.0958915	0.421876	0.515854	0.989168
2.34248	0.0939107	0.412753	0.506462	0.9858
2.34398	0.0919804	0.403762	0.497163	0.982006
2.34548	0.0901006	0.394904	0.487972	0.977783
2.34698	0.0882713	0.386183	0.478897	0.973152
2.34848	0.0864925	0.377595	0.469931	0.968113
2.34998	0.0847616	0.369151	0.46108	0.962672
2.35148	0.0830812	0.360846	0.452353	0.956846
2.35298	0.081446	0.352679	0.443757	0.950639
2.35448	0.0798587	0.344657	0.435285	0.944064
2.35598	0.0783139	0.336774	0.426945	0.937126
2.35748	0.076809	0.329036	0.418736	0.929836
2.35898	0.0753492	0.321449	0.410666	0.922199
2.36048	0.0739294	0.314001	0.402727	0.914238
2.36198	0.0725468	0.306704	0.394928	0.905954
2.36348	0.0712014	0.299546	0.38726	0.897362
2.36499	0.0698933	0.292539	0.379731	0.88848
2.36649	0.0686223	0.285684	0.372333	0.879318
2.36799	0.067386	0.278974	0.365067	0.869888
2.36949	0.0661842	0.272409	0.35794	0.860213
2.37099	0.0650143	0.265996	0.350937	0.850314
2.37249	0.0638763	0.259734	0.344065	0.840197
2.37399	0.0627675	0.253617	0.337332	0.82989
2.37549	0.0616881	0.247652	0.330715	0.819405
2.37699	0.0606325	0.241825	0.324238	0.808763
2.37849	0.0596035	0.236143	0.317884	0.79797
2.37999	0.0586011	0.2306	0.311654	0.787049
2.38149	0.05762	0.225188	0.305555	0.77601
2.38299	0.0566655	0.219909	0.299579	0.764854
2.38449	0.0557349	0.214754	0.293736	0.753598
2.38599	0.0548256	0.209718	0.288023	0.742235
2.38749	0.0539428	0.204795	0.282435	0.730777
2.389	0.053084	0.199983	0.276985	0.71923
2.3905	0.0522491	0.19527	0.271659	0.707588
2.392	0.0514382	0.190663	0.266457	0.695868
2.3935	0.0506485	0.186154	0.261386	0.68407
2.395	0.0498774	0.181744	0.256447	0.672205
2.3965	0.0491276	0.177434	0.251623	0.660278
2.398	0.0483938	0.173215	0.246916	0.648312
2.3995	0.0476759	0.169102	0.242324	0.636312
2.401	0.0469713	0.165088	0.237849	0.624302
2.4025	0.04628	0.161173	0.233474	0.612285
2.404	0.045602	0.157363	0.229207	0.60028
2.4055	0.0449346	0.153659	0.225032	0.588303
2.407	0.0442779	0.150053	0.220959	0.57636
2.4085	0.0436371	0.146546	0.216978	0.564461
2.41	0.0430096	0.143139	0.213082	0.552618
2.41151	0.0423928	0.139836	0.209271	0.540842
2.41301	0.0417945	0.13662	0.205545	0.529138
2.41451	0.0412069	0.133502	0.201889	0.517508
2.41601	0.0406353	0.13047	0.198303	0.505972
2.41751	0.0400769	0.12753	0.194785	0.494525
2.41901	0.0395318	0.12467	0.191338	0.48318
2.42051	0.0389974	0.121888	0.187952	0.471951
2.42201	0.0384709	0.119186	0.184621	0.460834
2.42351	0.0379551	0.116556	0.181359	0.449846
2.42501	0.0374473	0.113998	0.178151	0.438992
2.42651	0.0369448	0.111513	0.175012	0.428271
2.42801	0.0364529	0.109088	0.171936	0.417702
2.42951	0.0359663	0.106728	0.168921	0.407278
2.43101	0.0354877	0.104434	0.165976	0.39701
2.43251	0.0350198	0.102193	0.163093	0.386904
2.43401	0.0345598	0.100018	0.160279	0.376955
2.43551	0.0341104	0.0978954	0.15752	0.367174
2.43702	0.0336691	0.0958323	0.15483	0.357559
2.43852	0.033241	0.0938285	0.152201	0.348113
2.44002	0.0328209	0.091884	0.149627	0.33884
2.44152	0.0324088	0.0899989	0.147123	0.329745
2.44302	0.0320073	0.0881797	0.144665	0.320818
2.44452	0.0316138	0.0864198	0.142269	0.312075
2.44602	0.0312282	0.0847192	0.139919	0.303517
2.44752	0.0308507	0.0830779	0.137623	0.295138
2.44902	0.0304811	0.081496	0.135374	0.286942
2.45052	0.0301168	0.0799668	0.133178	0.278932
2.45202	0.0297632	0.0784837	0.131022	0.271111
2.45352	0.0294176	0.0770534	0.128911	0.263474
2.45502	0.0290799	0.0756626	0.126847	0.256022
2.45652	0.0287528	0.0743114	0.12483	0.248749
2.45802	0.0284338	0.0729931	0.122851	0.24166
2.45952	0.0281253	0.0717144	0.120919	0.234744
2.46103	0.0278249	0.070462	0.11904	0.228007
2.46253	0.0275324	0.0692426	0.117208	0.221437
2.46403	0.0272479	0.0680495	0.115423	0.215035
2.46553	0.0269741	0.0668895	0.113683	0.208806
2.46703	0.0267029	0.0657557	0.111998	0.202734
2.46853	0.0264423	0.064655	0.110367	0.196812
2.47003	0.026187	0.0635806	0.108775	0.191053
2.47153	0.0259345	0.0625391	0.107229	0.185439
2.47303	0.0256898	0.0615241	0.105722	0.17997
2.47453	0.0254479	0.0605419	0.104245	0.174646
2.47603	0.0252086	0.0595928	0.102807	0.169456
2.47753	0.0249719	0.05867	0.101401	0.164406
2.47903	0.0247353	0.0577802	0.100025	0.159496
2.48053	0.024504	0.0569101	0.098672	0.154708
2.48203	0.02427	0.0560664	0.0973347	0.150055
2.48353	0.0240387	0.0552491	0.0960284	0.145524
2.48504	0.0238074	0.0544449	0.0947298	0.141122
2.48654	0.0235761	0.0536605	0.0934621	0.136837
2.48804	0.0233474	0.0528959	0.0922021	0.132676
2.48954	0.0231187	0.0521445	0.0909653	0.128626
2.49104	0.0228927	0.0514129	0.0897517	0.124687
2.49254	0.0226667	0.050701	0.0885459	0.120866
2.49404	0.0224434	0.0500089	0.0873632	0.117157
2.49554	0.0222227	0.04933	0.086196	0.113559
2.49704	0.0220047	0.0486708	0.0850519	0.110068
2.49854	0.0217893	0.0480315	0.0839311	0.106688
2.50004	0.0215793	0.0474119	0.0828257	0.10342
2.50154	0.0213719	0.0468187	0.0817513	0.100253
2.50304	0.0211698	0.046232	0.0806923	0.0971912
2.50454	0.020973	0.0456718	0.0796642	0.0942248
2.50604	0.0207789	0.0451247	0.0786593	0.091359
2.50754	0.0205902	0.0445908	0.0776699	0.0885826
2.50905	0.020404	0.0440701	0.0766959	0.0858956
2.51055	0.0202206	0.0435559	0.0757452	0.083298
2.51205	0.0200371	0.0430616	0.0748021	0.0807785
2.51355	0.0198563	0.0425738	0.0738745	0.0783485
2.51505	0.0196755	0.0420992	0.0729547	0.075991
2.51655	0.0194947	0.0416312	0.0720348	0.0737174
2.51805	0.0193166	0.0411764	0.0711304	0.0715219
2.51955	0.0191384	0.0407282	0.070226	0.0693935
2.52105	0.0189629	0.0402932	0.0693371	0.0673434
2.52255	0.0187901	0.0398647	0.0684559	0.0653602
2.52405	0.0186226	0.0394495	0.0675901	0.0634441
2.52555	0.0184578	0.0390474	0.0667476	0.061595
2.52705	0.0182982	0.0386519	0.0659282	0.0598074
2.52855	0.018144	0.0382762	0.065132	0.0580756
2.53005	0.0179951	0.0379071	0.064359	0.0564053
2.53155	0.0178515	0.0375512	0.0636092	0.0547908
2.53306	0.0177133	0.0372084	0.0628826	0.0532267
2.53456	0.0175777	0.0368788	0.0621792	0.0517184
2.53606	0.0174474	0.0365625	0.061499	0.0502547
2.53756	0.0173198	0.0362527	0.0608265	0.048847
2.53906	0.0171948	0.035956	0.0601772	0.0474783
2.54056	0.0170725	0.035666	0.0595356	0.0461599
2.54206	0.0169528	0.0353826	0.0589095	0.0448863
2.54356	0.0168359	0.0351124	0.0582911	0.0436573
2.54506	0.0167189	0.0348421	0.0576804	0.0424618
2.54656	0.0166019	0.034585	0.0570775	0.0413166
2.54806	0.0164875	0.034328	0.0564823	0.0402049
2.54956	0.0163759	0.0340841	0.0558948	0.0391379
2.55106	0.0162615	0.0338402	0.0553151	0.03811
2.55256	0.0161499	0.0336029	0.0547431	0.0371212
2.55406	0.0160382	0.0333722	0.054171	0.0361716
2.55556	0.0159265	0.0331481	0.053599	0.035261
2.55707	0.0158175	0.032924	0.053027	0.0343839
2.55857	0.0157058	0.0326999	0.0524627	0.0335404
2.56007	0.0155968	0.0324824	0.0518985	0.0327248
2.56157	0.0154878	0.0322649	0.0513419	0.0319371
2.56307	0.0153761	0.0320474	0.0507854	0.0311662
2.56457	0.0152671	0.0318364	0.0502443	0.0304232
2.56607	0.0151581	0.0316255	0.0497109	0.0296914
2.56757	0.0150491	0.0314212	0.0491853	0.0289764
2.56907	0.0149401	0.0312234	0.0486674	0.0282781
2.57057	0.0148311	0.0310257	0.0481649	0.0275909
2.57207	0.0147221	0.0308411	0.0476702	0.0269206
2.57357	0.0146131	0.0306632	0.0471832	0.0262614
2.57507	0.0145067	0.0304918	0.046704	0.0256246
2.57657	0.0143977	0.030327	0.0462325	0.0249989
2.57807	0.0142913	0.030182	0.0457609	0.0244011
2.57957	0.014185	0.030037	0.0452894	0.0238146
2.58108	0.0140786	0.0299051	0.0448256	0.0232559
2.58258	0.0139749	0.0297799	0.0443696	0.0227197
2.58408	0.0138712	0.0296613	0.0439135	0.0222001
2.58558	0.0137702	0.0295492	0.0434729	0.0217085
2.58708	0.0136718	0.0294438	0.0430323	0.0212393
2.58858	0.0135761	0.0293449	0.0425994	0.0207868
2.59008	0.013483	0.0292592	0.042182	0.0203566
2.59158	0.0133953	0.0291669	0.04178	0.0199488
2.59308	0.0133102	0.0290812	0.0413858	0.0195578
2.59458	0.0132278	0.0290021	0.041007	0.0191779
2.59608	0.0131507	0.028923	0.040636	0.0188204
2.59758	0.0130736	0.0288505	0.0402882	0.0184684
2.59908	0.0130018	0.0287714	0.0399481	0.0181277
2.60058	0.0129327	0.0286989	0.0396157	0.0178037
2.60208	0.0128662	0.0286264	0.0392987	0.0174908
2.60358	0.0127997	0.0285605	0.0389895	0.017178
2.60509	0.0127359	0.028488	0.0386881	0.0168819
2.60659	0.0126748	0.0284221	0.0383943	0.0165859
2.60809	0.0126136	0.0283562	0.0381083	0.0162954
2.60959	0.0125578	0.0282968	0.0378146	0.016016
2.61109	0.0125019	0.0282375	0.0375209	0.0157367
2.61259	0.0124488	0.0281914	0.0372194	0.015463
2.61409	0.0123982	0.0281452	0.0369179	0.0152004
2.61559	0.0123477	0.0281057	0.0366087	0.0149379
2.61709	0.0122972	0.0280727	0.0362918	0.0146921
2.61859	0.0122467	0.0280464	0.0359749	0.0144519
2.62009	0.0121935	0.0280266	0.035658	0.0142172
2.62159	0.0121377	0.0280068	0.0353333	0.0139994
2.62309	0.0120818	0.0279871	0.0350087	0.0137927
2.62459	0.0120207	0.0279673	0.0346995	0.0135972
2.62609	0.0119542	0.0279475	0.0343825	0.0134184
2.62759	0.0118877	0.0279211	0.0340811	0.0132452
2.6291	0.0118159	0.0278882	0.0337796	0.0130832
2.6306	0.0117442	0.0278552	0.0334936	0.0129324
2.6321	0.011667	0.0278091	0.0332153	0.0127871
2.6336	0.0115899	0.0277564	0.0329448	0.0126531
2.6351	0.0115155	0.027697	0.032682	0.012519
2.6366	0.011441	0.0276311	0.0324269	0.0123961
2.6381	0.0113666	0.027552	0.0321795	0.0122676
2.6396	0.0112948	0.0274729	0.0319322	0.0121447
2.6411	0.0112283	0.0273806	0.0316925	0.0120274
2.6426	0.0111645	0.0272818	0.0314452	0.0119045
2.6441	0.0111034	0.0271763	0.0312056	0.0117872
2.6456	0.0110449	0.0270643	0.0309582	0.0116699
2.6471	0.0109864	0.0269522	0.0307031	0.0115526
2.6486	0.0109305	0.0268336	0.0304403	0.0114297
2.6501	0.0108774	0.0267149	0.0301775	0.0113012
2.6516	0.0108215	0.0265897	0.0299069	0.0111727
2.65311	0.0107684	0.0264644	0.0296287	0.0110442
2.65461	0.0107152	0.0263326	0.0293504	0.0109045
2.65611	0.010662	0.0262074	0.0290644	0.0107649
2.65761	0.0106062	0.0260821	0.0287784	0.0106252
2.65911	0.010553	0.0259569	0.0285001	0.0104856
2.66061	0.0104998	0.0258317	0.0282218	0.0103459
2.66211	0.0104466	0.025713	0.0279435	0.0102118
2.66361	0.0103961	0.025601	0.027673	0.0100833
2.66511	0.0103429	0.0254955	0.0274024	0.00996045
2.66661	0.0102924	0.0253966	0.0271474	0.00984872
2.66811	0.0102419	0.0253044	0.0268923	0.00974817
2.66961	0.0101914	0.0252187	0.0266449	0.0096532
2.67111	0.0101409	0.0251462	0.0264053	0.00956382
2.67261	0.010093	0.0250737	0.0261657	0.00948002
2.67411	0.0100451	0.0250012	0.025926	0.00939623
2.67561	0.00999729	0.0249352	0.0257019	0.00931243
2.67712	0.00995209	0.0248627	0.02547	0.00923422
2.67862	0.00990423	0.0247902	0.0252458	0.00914484
2.68012	0.00985903	0.0247177	0.0250294	0.00904987
2.68162	0.00981117	0.0246386	0.0248129	0.00895491
2.68312	0.00976331	0.0245595	0.0245965	0.00885435
2.68462	0.00971811	0.0244738	0.0243878	0.0087538
2.68612	0.00966759	0.0243816	0.0241791	0.00865324
2.68762	0.00961973	0.0242959	0.0239704	0.00855269
2.68912	0.00956921	0.024197	0.0237694	0.00845214
2.69062	0.00951869	0.0241047	0.0235684	0.00836275
2.69212	0.00947084	0.0240124	0.0233674	0.00827337
2.69362	0.00942032	0.0239268	0.0231665	0.00819516
2.69512	0.0093698	0.0238345	0.0229732	0.00812254
2.69662	0.00932194	0.0237554	0.0227722	0.00805551
2.69812	0.00927408	0.0236763	0.022579	0.00799406
2.69962	0.00922888	0.0235972	0.022378	0.00794378
2.70113	0.00918368	0.0235313	0.0221848	0.0078935
2.70263	0.00913848	0.0234588	0.0219915	0.00784881
2.70413	0.00909328	0.0233929	0.0217983	0.00781529
2.70563	0.00904808	0.0233203	0.0215973	0.00778178
2.70713	0.00900288	0.0232544	0.0214118	0.00775384
2.70863	0.00896034	0.0231885	0.0212263	0.00772591
2.71013	0.00891248	0.023116	0.0210562	0.00769798
2.71163	0.00886728	0.0230501	0.0208862	0.00767005
2.71313	0.00882207	0.0229776	0.0207238	0.00763653
2.71463	0.00877687	0.0229051	0.020577	0.00759743
2.71613	0.00873167	0.0228326	0.0204301	0.00755274
2.71763	0.00868647	0.0227535	0.0202987	0.00750246
2.71913	0.00864393	0.022681	0.020175	0.00744101
2.72063	0.00860139	0.0226019	0.0200513	0.00737397
2.72213	0.00856417	0.0225294	0.0199276	0.00729576
2.72363	0.0085296	0.0224569	0.0198117	0.00722314
2.72514	0.00850035	0.022391	0.0196958	0.00714493
2.72664	0.00847111	0.0223316	0.0195721	0.00706672
2.72814	0.00844718	0.0222789	0.0194407	0.0069941
2.72964	0.00842325	0.0222328	0.0193015	0.00692706
2.73114	0.00840198	0.0221932	0.0191624	0.0068712
2.73264	0.00838336	0.0221603	0.0190155	0.00682092
2.73414	0.00836209	0.0221273	0.0188609	0.00678182
2.73564	0.00833816	0.0221009	0.0186986	0.00675389
2.73714	0.00831158	0.0220812	0.0185363	0.00673713
2.73864	0.00828499	0.0220548	0.0183739	0.00672596
2.74014	0.00825574	0.0220284	0.0182116	0.00672037
2.74164	0.00822383	0.0220021	0.0180493	0.00672037
2.74314	0.00818927	0.0219691	0.017887	0.00672596
2.74464	0.00815736	0.0219362	0.0177401	0.00673713
2.74614	0.00812546	0.0219032	0.0175932	0.00674272
2.74764	0.00809621	0.0218637	0.0174464	0.0067483
2.74915	0.00806962	0.0218307	0.0173072	0.00675947
2.75065	0.00804835	0.0217977	0.0171681	0.00676506
2.75215	0.00802974	0.0217648	0.0170367	0.00676506
2.75365	0.00801378	0.0217318	0.0169053	0.00676506
2.75515	0.00799783	0.0216989	0.0167816	0.00676506
2.75665	0.00798719	0.0216725	0.0166579	0.00675947
2.75815	0.00797656	0.0216461	0.016542	0.0067483
2.75965	0.00796858	0.0216264	0.016426	0.00673713
2.76115	0.00796061	0.0216132	0.0163178	0.00672037
2.76265	0.00794997	0.0216	0.0162173	0.00670361
2.76415	0.00794465	0.0215934	0.0161168	0.00668685
2.76565	0.00793668	0.0215934	0.0160318	0.00667009
2.76715	0.00793136	0.0216	0.0159468	0.00665892
2.76865	0.00792338	0.0216132	0.0158617	0.00665333
2.77015	0.00791541	0.0216264	0.0157844	0.00664775
2.77165	0.00790743	0.0216461	0.0157149	0.00664216
2.77316	0.00789679	0.0216659	0.0156453	0.00664775
2.77466	0.0078835	0.0216857	0.0155835	0.00665333
2.77616	0.00786489	0.0216989	0.0155216	0.00666451
2.77766	0.00784628	0.021712	0.0154675	0.00667009
2.77916	0.00782235	0.0217186	0.0154211	0.00668127
2.78066	0.0077931	0.0217252	0.0153747	0.00668685
2.78216	0.00776385	0.0217318	0.0153361	0.00669244
2.78366	0.0077346	0.0217252	0.0153052	0.00669244
2.78516	0.0077027	0.0217252	0.0152743	0.00669244
2.78666	0.00767079	0.0217186	0.0152511	0.00668685
2.78816	0.00763889	0.021712	0.0152279	0.00668127
2.78966	0.0076123	0.021712	0.0152047	0.00667568
2.79116	0.00758571	0.021712	0.0151815	0.00667009
2.79266	0.00756178	0.0217186	0.0151506	0.00665892
2.79416	0.00753785	0.0217252	0.0151197	0.00665333
2.79567	0.00751658	0.0217384	0.0150733	0.00664775
2.79717	0.00749797	0.0217582	0.0150269	0.00664775
2.79867	0.00747935	0.021778	0.0149651	0.00664216
2.80017	0.00746074	0.0218043	0.0149032	0.00664775
2.80167	0.00744213	0.0218373	0.0148182	0.00664775
2.80317	0.00742086	0.0218702	0.0147332	0.00665333
2.80467	0.00739959	0.0219032	0.0146327	0.00666451
2.80617	0.00738098	0.0219362	0.0145245	0.00667568
2.80767	0.00735971	0.0219757	0.0144162	0.00669244
2.80917	0.00733578	0.0220153	0.0143003	0.0067092
2.81067	0.00731451	0.0220482	0.0141843	0.00673154
2.81217	0.00729058	0.0220812	0.0140684	0.00675389
2.81367	0.00726665	0.0221141	0.0139524	0.00677623
2.81517	0.00724006	0.0221471	0.0138442	0.00679858
2.81667	0.00721613	0.02218	0.0137437	0.00681534
2.81817	0.0071922	0.0222064	0.013651	0.0068321
2.81967	0.00716561	0.0222328	0.013566	0.00684886
2.82118	0.00714168	0.0222525	0.0134964	0.00685444
2.82268	0.00712041	0.0222789	0.0134268	0.00686003
2.82418	0.00709914	0.0222921	0.013365	0.00686003
2.82568	0.00708053	0.0223053	0.0133031	0.00684886
2.82718	0.00706191	0.0223119	0.0132413	0.0068321
2.82868	0.00704064	0.0223119	0.0131795	0.00680975
2.83018	0.00702203	0.0223119	0.0131099	0.00678182
2.83168	0.00700342	0.0222987	0.0130249	0.00675389
2.83318	0.00698481	0.0222855	0.0129321	0.00671478
2.83468	0.00696088	0.0222657	0.0128316	0.00668127
2.83618	0.00693961	0.022246	0.0127234	0.00664775
2.83768	0.00691302	0.0222262	0.0126074	0.00661423
2.83918	0.00688643	0.022213	0.0124838	0.0065863
2.84068	0.00685718	0.0221998	0.0123678	0.00655837
2.84218	0.00682793	0.0221932	0.0122519	0.00654161
2.84368	0.00679869	0.0221932	0.0121437	0.00652485
2.84519	0.00676678	0.0221932	0.0120509	0.00651926
2.84669	0.00673753	0.0221932	0.0119736	0.00651368
2.84819	0.00670829	0.0222064	0.0119118	0.00650809
2.84969	0.00667904	0.022213	0.0118654	0.00650809
2.85119	0.00665245	0.0222262	0.0118267	0.00650809
2.85269	0.00662586	0.0222328	0.0118035	0.00651368
2.85419	0.00660193	0.022246	0.0117881	0.00651368
2.85569	0.006578	0.0222657	0.0117726	0.00651368
2.85719	0.00655407	0.0222789	0.0117572	0.00650809
2.85869	0.00653014	0.0222987	0.011734	0.0065025
2.86019	0.00650621	0.0223185	0.011703	0.00649692
2.86169	0.00647963	0.0223382	0.0116644	0.00648574
2.86319	0.00645038	0.0223646	0.0116103	0.00647457
2.86469	0.00642113	0.0223844	0.0115485	0.0064634
2.86619	0.00638657	0.0224041	0.0114712	0.00645781
2.86769	0.006352	0.0224173	0.0113784	0.00645223
2.8692	0.00631744	0.0224239	0.0112702	0.00644105
2.8707	0.00628021	0.0224173	0.0111542	0.00644105
2.8722	0.00624565	0.0224041	0.0110305	0.00644105
2.8737	0.00621374	0.0223844	0.0108991	0.00644105
2.8752	0.00618449	0.0223514	0.0107677	0.00644664
2.8767	0.0061579	0.0223185	0.0106286	0.00645223
2.8782	0.00613397	0.0222789	0.0104972	0.0064634
2.8797	0.00611536	0.0222328	0.0103658	0.00646898
2.8812	0.00610207	0.0221932	0.0102344	0.00647457
2.8827	0.00608877	0.0221537	0.0101184	0.00648574
2.8842	0.00607814	0.0221273	0.0100102	0.00648574
2.8857	0.00607016	0.0221009	0.00990199	0.00649133
2.8872	0.00606484	0.0220746	0.00980923	0.00649133
2.8887	0.00605687	0.0220614	0.0097242	0.00649133
2.8902	0.00605155	0.0220482	0.00963917	0.00648574
2.8917	0.00604091	0.022035	0.00956187	0.00648016
2.89321	0.00603028	0.0220218	0.00948457	0.00647457
2.89471	0.00601698	0.0220153	0.00939954	0.0064634
2.89621	0.00600103	0.0220021	0.00932224	0.00645781
2.89771	0.00598242	0.0219955	0.00923721	0.00645781
2.89921	0.00595849	0.0219823	0.00915992	0.00645223
2.90071	0.00593456	0.0219757	0.00907489	0.00645223
2.90221	0.00590797	0.0219691	0.00898986	0.00645781
2.90371	0.00588138	0.0219691	0.00890483	0.0064634
2.90521	0.00585214	0.0219691	0.00882753	0.00646898
2.90671	0.00582289	0.0219823	0.00875023	0.00648016
2.90821	0.00579098	0.0219955	0.00867293	0.00648574
2.90971	0.00576173	0.0220153	0.00859563	0.00649692
2.91121	0.00573249	0.0220416	0.00852607	0.0065025
2.91271	0.0057059	0.022068	0.0084565	0.00650809
2.91421	0.00567665	0.0220878	0.00838693	0.00650809
2.91571	0.00565006	0.0221075	0.00832509	0.0065025
2.91722	0.00562347	0.0221207	0.00825552	0.00649692
2.91872	0.00559954	0.0221273	0.00819368	0.00648016
2.92022	0.00557296	0.0221207	0.00812411	0.0064634
2.92172	0.00554903	0.0221009	0.00806227	0.00644105
2.92322	0.00552244	0.0220812	0.0079927	0.00641312
2.92472	0.00549851	0.0220482	0.00792313	0.00638519
2.92622	0.00547192	0.0220021	0.00785357	0.00635167
2.92772	0.00544533	0.0219625	0.007784	0.00631815
2.92922	0.00541874	0.0219164	0.0077067	0.00627905
2.93072	0.00539215	0.0218768	0.00763713	0.00623994
2.93222	0.00536291	0.0218373	0.0075521	0.00619525
2.93372	0.00533366	0.0218043	0.0074748	0.00614498
2.93522	0.00530707	0.0217714	0.00738977	0.0060947
2.93672	0.00528048	0.021745	0.00730474	0.00603884
2.93822	0.00525389	0.0217186	0.00721971	0.00597739
2.93972	0.00522996	0.0216989	0.00712696	0.00591035
2.94123	0.00520603	0.0216791	0.0070342	0.00584331
2.94273	0.00518476	0.0216527	0.00694144	0.00577628
2.94423	0.00516615	0.0216264	0.00684868	0.00570366
2.94573	0.00514488	0.0216	0.00675592	0.00563103
2.94723	0.00512627	0.021567	0.00667089	0.00555282
2.94873	0.005105	0.0215275	0.00658586	0.0054802
2.95023	0.00508639	0.0214813	0.00650856	0.00541317
2.95173	0.00506246	0.0214352	0.00643127	0.00534054
2.95323	0.00503853	0.0213825	0.0063617	0.00527351
2.95473	0.00501194	0.0213232	0.00629986	0.00520647
2.95623	0.00498269	0.0212638	0.00623802	0.00514502
2.95773	0.00495078	0.0212045	0.00617618	0.00508357
2.95923	0.00491888	0.0211452	0.00611434	0.00502212
2.96073	0.00488431	0.0210859	0.00604477	0.00496067
2.96223	0.00485241	0.0210331	0.00598293	0.00490481
2.96374	0.00481784	0.020987	0.00591336	0.00484895
2.96524	0.00478594	0.0209474	0.00583606	0.00479867
2.96674	0.00475669	0.0209211	0.00575877	0.0047428
2.96824	0.00472744	0.0208947	0.00567374	0.00469253
2.96974	0.00470085	0.0208815	0.00558871	0.00464225
2.97124	0.00467692	0.0208749	0.00550368	0.00459197
2.97274	0.00465299	0.0208749	0.00541865	0.00454728
2.97424	0.00462906	0.0208815	0.00532589	0.00450818
2.97574	0.00460779	0.0208815	0.00524859	0.00447466
2.97724	0.00458386	0.0208881	0.00517129	0.00444673
2.97874	0.00456259	0.0208881	0.00510173	0.00442438
2.98024	0.00454132	0.0208815	0.00503989	0.00440204
2.98174	0.00451739	0.0208684	0.00499351	0.00439087
2.98324	0.00449612	0.0208552	0.00494713	0.00437969
2.98474	0.00447485	0.0208288	0.00490075	0.00436852
2.98624	0.00445358	0.0208024	0.00486983	0.00436293
2.98774	0.00443497	0.0207761	0.00483118	0.00435176
2.98925	0.00441901	0.0207431	0.00479253	0.00434059
2.99075	0.00440838	0.0207102	0.00475388	0.00432383
2.99225	0.00439774	0.0206772	0.00471523	0.00430707
2.99375	0.00438977	0.0206442	0.00467658	0.00429031
[truncated: 403 more rows]

## Sheet: Fig.1d
Figure 1d. Absorbance spectra of analytical SEC profiles with diode-array detection
Wavelength	Normalized Absorbance	Normalized Absorbance	Normalized Absorbance	Normalized Absorbance
nm
	AstaPo1 (ZEA)	AstaPo1_21-190 (ZEA)	AstaPo1_41-223 (ZEA)	AstaPo1_41-190 (ZEA)
240	0.297564	0.182981	0.315532	0.184198
241	0.271643	0.166014	0.284693	0.167805
242	0.249352	0.151658	0.260624	0.154145
243	0.231726	0.139911	0.240316	0.143763
244	0.216433	0.130123	0.223768	0.13502
245	0.205029	0.122944	0.211734	0.128463
246	0.195697	0.117071	0.202708	0.123545
247	0.189217	0.113156	0.19669	0.11972
248	0.185329	0.111198	0.192178	0.117535
249	0.183256	0.110546	0.189921	0.116442
250	0.182996	0.109893	0.189921	0.116442
251	0.184292	0.111198	0.190673	0.118081
252	0.186884	0.113156	0.19293	0.11972
253	0.190513	0.116419	0.19669	0.122452
254	0.195179	0.120334	0.201956	0.125731
255	0.200363	0.124902	0.207221	0.129556
256	0.206584	0.12947	0.214742	0.134474
257	0.213582	0.134691	0.222264	0.139391
258	0.221099	0.139911	0.230538	0.144309
259	0.229134	0.145784	0.238812	0.149773
260	0.237688	0.151658	0.247838	0.155237
261	0.246501	0.157531	0.256863	0.161248
262	0.255573	0.164056	0.265889	0.167805
263	0.265163	0.171235	0.27642	0.174362
264	0.274235	0.178413	0.28695	0.180919
265	0.284603	0.185591	0.29748	0.188023
266	0.294971	0.19277	0.307258	0.195126
267	0.30534	0.199948	0.317789	0.201683
268	0.313116	0.207779	0.327567	0.208786
269	0.323484	0.214304	0.337345	0.214797
270	0.333852	0.22083	0.346371	0.221354
271	0.341628	0.227356	0.355397	0.227365
272	0.349404	0.232576	0.363671	0.232282
273	0.35718	0.237797	0.371192	0.236654
274	0.362364	0.242365	0.377209	0.240479
275	0.367548	0.245628	0.381722	0.243757
276	0.37014	0.247585	0.384731	0.245943
277	0.372732	0.249543	0.38774	0.247582
278	0.375324	0.250848	0.389996	0.249221
279	0.377916	0.251501	0.391501	0.249221
280	0.377916	0.250848	0.392253	0.248675
281	0.377916	0.249543	0.391501	0.247582
282	0.375324	0.24628	0.388492	0.24485
283	0.37014	0.242365	0.382475	0.241025
284	0.362364	0.235839	0.374953	0.235014
285	0.354588	0.228661	0.364423	0.227911
286	0.34422	0.219525	0.35314	0.219168
287	0.333852	0.211042	0.341858	0.210972
288	0.320892	0.201253	0.330575	0.202229
289	0.310524	0.192117	0.318541	0.19294
290	0.297564	0.182328	0.305002	0.183651
291	0.282011	0.171235	0.289206	0.173269
292	0.265941	0.160141	0.271155	0.162341
293	0.247278	0.148395	0.251598	0.150866
294	0.228616	0.136648	0.232042	0.139391
295	0.210472	0.125555	0.212486	0.128463
296	0.193364	0.115766	0.195186	0.118627
297	0.178072	0.10663	0.178639	0.109885
298	0.164075	0.0981467	0.164347	0.101688
299	0.151633	0.0909684	0.151561	0.094585
300	0.140487	0.0844427	0.140278	0.088028
301	0.130378	0.0785696	0.129748	0.0820174
302	0.121306	0.073349	0.120722	0.0765532
303	0.113012	0.068781	0.111696	0.0716354
304	0.105495	0.0648656	0.104099	0.0672641
305	0.0987558	0.0609501	0.0973298	0.0628927
306	0.0927942	0.0576873	0.091463	0.0596142
307	0.0876102	0.0544244	0.0864235	0.056445
308	0.0829445	0.0519447	0.0816096	0.0536583
309	0.0787973	0.0495954	0.0776232	0.0511994
310	0.0751685	0.0477029	0.0738624	0.0490684
311	0.0720581	0.0458758	0.0704776	0.0471559
312	0.069466	0.0443748	0.0676946	0.0453527
313	0.0671332	0.0432002	0.0654381	0.0438774
314	0.0650596	0.0422866	0.0637082	0.0427845
315	0.0635044	0.041634	0.0623543	0.0417464
316	0.0619492	0.0407857	0.061226	0.041036
317	0.0609124	0.0400679	0.0604739	0.0403257
318	0.0601348	0.0394153	0.0595713	0.0395607
319	0.0593572	0.0387627	0.0589695	0.0390689
320	0.0585796	0.0383712	0.058443	0.0383586
321	0.0580612	0.0380449	0.0576156	0.0377575
322	0.0575428	0.0373923	0.0569387	0.0373204
323	0.0570244	0.0371966	0.056337	0.0372111
324	0.0567652	0.0366745	0.0558105	0.0370472
325	0.0562468	0.0364135	0.0557352	0.0370472
326	0.0559876	0.036805	0.0557352	0.0370472
327	0.0559876	0.0366745	0.0555848	0.0367193
328	0.0559876	0.036805	0.0555848	0.0367193
329	0.0557284	0.0366745	0.0555848	0.0367193
330	0.0557284	0.036805	0.0557352	0.0367193
331	0.0557284	0.037066	0.0560361	0.0368832
332	0.0559876	0.0373271	0.0564122	0.0369925
333	0.0562468	0.0380449	0.0567131	0.0374296
334	0.056506	0.0385017	0.0568635	0.0377575
335	0.0570244	0.0390238	0.0574652	0.0378668
336	0.0572836	0.0395458	0.0578413	0.0384132
337	0.0575428	0.0396111	0.0583678	0.0385225
338	0.057802	0.0401984	0.0590448	0.038905
339	0.0583204	0.0407857	0.0594961	0.0393968
340	0.0588388	0.041373	0.0603986	0.0398885
341	0.0593572	0.0422214	0.0609252	0.0402164
342	0.0598756	0.0428087	0.0616773	0.0406535
343	0.060394	0.0435265	0.0625047	0.0411453
344	0.0609124	0.0445706	0.0634073	0.0415278
345	0.0619492	0.0458105	0.0645355	0.0422381
346	0.0627268	0.0469851	0.0655886	0.0429485
347	0.0637636	0.0482903	0.0666416	0.0436042
348	0.0648004	0.0494649	0.0677698	0.0442599
349	0.0658372	0.05077	0.0688981	0.0450795
350	0.0671332	0.0522057	0.0699511	0.0459538
351	0.06817	0.0535761	0.0712298	0.0469373
352	0.069466	0.055077	0.0726589	0.0480848
353	0.0707621	0.0563821	0.074088	0.0489044
354	0.0720581	0.0576873	0.0755923	0.0498333
355	0.0733541	0.0589924	0.0770967	0.0508715
356	0.0743909	0.0609501	0.0784505	0.0519097
357	0.0759461	0.0622553	0.0804062	0.0532211
358	0.0772421	0.064213	0.0822866	0.0544779
359	0.0787973	0.0661707	0.0843174	0.0558439
360	0.0806117	0.0681284	0.0865739	0.0575925
361	0.0824261	0.0700861	0.0886047	0.059341
362	0.0844997	0.0726964	0.0908612	0.0612535
363	0.0868326	0.0753067	0.0936442	0.0634392
364	0.0894246	0.077917	0.0965024	0.0656248
365	0.0922758	0.0811798	0.0995863	0.0678105
366	0.095127	0.0844427	0.102896	0.0699962
367	0.0982374	0.0877056	0.106431	0.0727283
368	0.101348	0.0909684	0.10944	0.0749139
369	0.104458	0.0935787	0.1132	0.077646
370	0.108087	0.0968416	0.116961	0.0809245
371	0.111975	0.100757	0.120722	0.084203
372	0.116122	0.104672	0.125235	0.0874816
373	0.12027	0.10924	0.128996	0.0907601
374	0.123898	0.113156	0.133509	0.094585
375	0.127268	0.116419	0.13727	0.0978635
376	0.130897	0.120334	0.14103	0.101688
377	0.134785	0.125555	0.145543	0.105513
378	0.139191	0.130123	0.149304	0.109885
379	0.143857	0.134691	0.153817	0.114802
380	0.148782	0.140564	0.159082	0.120267
381	0.153966	0.145784	0.164347	0.125184
382	0.159409	0.151658	0.170365	0.130649
383	0.164852	0.157531	0.17563	0.136113
384	0.170814	0.164056	0.182399	0.141577
385	0.177294	0.170582	0.189169	0.147041
386	0.183774	0.177108	0.19669	0.153052
387	0.190772	0.184286	0.204212	0.158516
388	0.197771	0.191464	0.211734	0.164527
389	0.205288	0.198643	0.219255	0.171084
390	0.212805	0.205821	0.227529	0.177094
391	0.22084	0.212999	0.235051	0.184198
392	0.228616	0.220177	0.243325	0.190755
393	0.236392	0.227356	0.251598	0.197858
394	0.244168	0.235187	0.25912	0.204961
395	0.251944	0.242365	0.266642	0.213158
396	0.259979	0.250848	0.274163	0.220808
397	0.268274	0.259332	0.282437	0.22955
398	0.276827	0.267815	0.290711	0.238293
399	0.284603	0.276951	0.299737	0.247582
400	0.292379	0.28674	0.308763	0.257418
401	0.302748	0.296528	0.317789	0.267253
402	0.313116	0.306317	0.326815	0.277635
403	0.320892	0.316758	0.336593	0.288017
404	0.33126	0.327199	0.346371	0.298399
405	0.341628	0.33764	0.356901	0.308781
406	0.351996	0.348734	0.366679	0.318616
407	0.359772	0.359828	0.377209	0.328998
408	0.37014	0.370269	0.38774	0.338834
409	0.380508	0.38071	0.39827	0.349216
410	0.390876	0.391804	0.409552	0.359051
411	0.403836	0.402245	0.420835	0.368341
412	0.414204	0.413339	0.431365	0.378176
413	0.424572	0.42378	0.442648	0.388012
414	0.43494	0.433568	0.45393	0.397301
415	0.445308	0.444009	0.465212	0.407683
416	0.458269	0.454451	0.476495	0.418065
417	0.468637	0.464892	0.487777	0.428993
418	0.481597	0.475985	0.499812	0.440468
419	0.494557	0.487079	0.511847	0.453035
420	0.504925	0.498825	0.523881	0.466149
421	0.517885	0.511877	0.535916	0.47981
422	0.530845	0.524928	0.548703	0.49347
423	0.543805	0.538632	0.561489	0.507131
424	0.556765	0.552336	0.575028	0.52243
425	0.572317	0.567345	0.589319	0.538823
426	0.587869	0.58366	0.604363	0.557401
427	0.603421	0.599321	0.619406	0.573794
428	0.618974	0.615636	0.633697	0.590186
429	0.631934	0.631297	0.647988	0.606579
430	0.647486	0.647612	0.662279	0.622971
431	0.660446	0.660663	0.675066	0.6339
432	0.673406	0.673714	0.687853	0.650292
433	0.686366	0.686766	0.699135	0.661221
434	0.696734	0.699817	0.709665	0.677613
435	0.707102	0.712869	0.719443	0.683077
436	0.714878	0.719394	0.727717	0.694006
437	0.722654	0.732446	0.735991	0.704934
438	0.73043	0.738972	0.74276	0.710398
439	0.735614	0.745497	0.748778	0.715863
440	0.74339	0.752023	0.754795	0.721327
441	0.748574	0.752023	0.76006	0.726791
442	0.753758	0.758549	0.766077	0.737719
443	0.758942	0.765074	0.772095	0.743183
444	0.766719	0.7716	0.778864	0.748648
445	0.774495	0.778126	0.789395	0.754112
446	0.782271	0.784652	0.796916	0.76504
447	0.792639	0.791177	0.804438	0.775969
448	0.803007	0.804229	0.811959	0.786897
449	0.813375	0.81728	0.827003	0.797825
450	0.828927	0.830332	0.842046	0.814218
451	0.841887	0.843383	0.857089	0.83061
452	0.857439	0.856434	0.872132	0.847003
453	0.875583	0.876011	0.887176	0.863395
454	0.893727	0.889063	0.902219	0.885252
455	0.909279	0.90864	0.917262	0.901645
456	0.927424	0.921691	0.932305	0.918037
457	0.942976	0.941269	0.947349	0.93443
458	0.955936	0.95432	0.962392	0.950822
459	0.968896	0.967371	0.969914	0.961751
460	0.979264	0.980423	0.984957	0.978143
461	0.98704	0.986949	0.992478	0.983607
462	0.994816	0.993474	0.992478	0.994536
463	1	1	1	1
464	1	1	1	1
465	0.997408	1	0.992478	0.994536
466	0.989632	0.993474	0.992478	0.994536
467	0.981856	0.986949	0.977435	0.983607
468	0.971488	0.980423	0.969914	0.972679
469	0.958528	0.967371	0.95487	0.961751
470	0.945568	0.95432	0.939827	0.950822
471	0.932608	0.941269	0.932305	0.93443
472	0.917055	0.928217	0.917262	0.923501
473	0.901503	0.915166	0.902219	0.907109
474	0.888543	0.902114	0.887176	0.896181
475	0.875583	0.889063	0.872132	0.879788
476	0.862623	0.876011	0.864611	0.86886
477	0.852255	0.86296	0.849568	0.863395
478	0.841887	0.856434	0.842046	0.852467
479	0.836703	0.849909	0.834524	0.847003
480	0.831519	0.843383	0.834524	0.841539
481	0.828927	0.836857	0.827003	0.841539
482	0.828927	0.836857	0.827003	0.841539
483	0.834111	0.836857	0.834524	0.847003
484	0.839295	0.836857	0.834524	0.847003
485	0.841887	0.843383	0.842046	0.852467
486	0.847071	0.843383	0.842046	0.857931
487	0.849663	0.849909	0.849568	0.857931
488	0.852255	0.856434	0.849568	0.863395
489	0.857439	0.86296	0.849568	0.86886
490	0.860031	0.86296	0.857089	0.874324
491	0.865215	0.869486	0.857089	0.879788
492	0.865215	0.869486	0.857089	0.879788
493	0.865215	0.869486	0.857089	0.879788
494	0.862623	0.869486	0.849568	0.874324
495	0.854847	0.86296	0.842046	0.86886
496	0.847071	0.856434	0.834524	0.863395
497	0.834111	0.843383	0.819481	0.852467
498	0.818559	0.830332	0.804438	0.836075
499	0.800415	0.810754	0.789395	0.819682
500	0.779679	0.791177	0.766077	0.797825
501	0.75635	0.7716	0.742008	0.775969
502	0.73043	0.745497	0.716435	0.748648
503	0.701918	0.719394	0.688605	0.721327
504	0.670814	0.686766	0.65927	0.688542
505	0.63971	0.660663	0.628432	0.655757
506	0.606013	0.628034	0.596841	0.622971
507	0.572317	0.595406	0.563746	0.590186
508	0.538621	0.562777	0.531403	0.557401
509	0.504925	0.530149	0.49906	0.521884
510	0.471229	0.498173	0.466717	0.488006
511	0.440124	0.466849	0.435126	0.455221
512	0.406428	0.436179	0.404287	0.422982
513	0.375324	0.406813	0.374953	0.392383
514	0.346812	0.378752	0.347123	0.362876
515	0.3183	0.351997	0.320797	0.335009
516	0.292379	0.326547	0.295224	0.308781
517	0.268792	0.303707	0.271907	0.284192
518	0.245982	0.281519	0.250094	0.261789
519	0.224987	0.261289	0.229786	0.240479
520	0.205547	0.242365	0.210982	0.220808
521	0.187662	0.225398	0.193682	0.203322
522	0.171332	0.209084	0.177134	0.186383
523	0.156299	0.194075	0.162843	0.17163
524	0.142561	0.180371	0.149304	0.15797
525	0.130119	0.167972	0.13727	0.145402
526	0.119233	0.156226	0.125987	0.133927
527	0.109124	0.145784	0.115457	0.123545
528	0.100311	0.136648	0.106431	0.11371
529	0.0920166	0.127512	0.0979316	0.105513
530	0.0847589	0.119682	0.0900338	0.0973171
531	0.0780197	0.111851	0.0828131	0.0902136
532	0.0720581	0.104672	0.0763445	0.0836566
533	0.0666148	0.0987993	0.0706281	0.077646
534	0.06169	0.0929261	0.0654381	0.0721818
535	0.0572836	0.0877056	0.0606243	0.0672641
536	0.0533955	0.0831376	0.0561865	0.0628927
537	0.0497667	0.0785696	0.0520496	0.0586853
538	0.0463971	0.0740016	0.0482136	0.0548057
539	0.0432867	0.0700861	0.0447537	0.051254
540	0.0404355	0.0661707	0.0415946	0.0480302
541	0.0378434	0.0629079	0.0385859	0.0451888
542	0.0356661	0.0602976	0.0361188	0.042566
543	0.0335666	0.0576873	0.033742	0.0401617
544	0.0316226	0.055077	0.0316811	0.0380307
545	0.0298082	0.0529888	0.0297274	0.0360636
546	0.0280715	0.0509005	0.0277322	0.0342058
547	0.0265422	0.0488776	0.0261376	0.0325119
548	0.0250907	0.0470504	0.0247386	0.0309273
549	0.0237688	0.0454842	0.0235051	0.0295612
550	0.0225505	0.0440486	0.0222038	0.0283045
551	0.0214101	0.0426129	0.0209853	0.027157
552	0.0203473	0.0413078	0.0199323	0.0261188
553	0.0193364	0.0401331	0.0189545	0.0251352
554	0.0183774	0.039089	0.0180519	0.024261
555	0.017522	0.0381102	0.0172997	0.0233867
556	0.0167444	0.0372618	0.0165476	0.0225124
557	0.0159927	0.0364135	0.0157202	0.0217474
558	0.015267	0.0355651	0.014968	0.0210371
559	0.0145931	0.0347168	0.0142911	0.0203268
560	0.013971	0.0339337	0.0136894	0.0197257
561	0.0133489	0.0332159	0.0130876	0.0191793
562	0.0128305	0.032498	0.0125611	0.0186329
563	0.0122913	0.0318455	0.0121098	0.0180864
564	0.0117367	0.0308666	0.0115833	0.0174854
565	0.0112649	0.0298225	0.011132	0.016775
566	0.0107828	0.0284521	0.0107559	0.0160101
567	0.0103629	0.0268859	0.0103798	0.0151904
568	0.0100241	0.0255808	0.010079	0.0143708
569	0.00968766	0.0244714	0.00985333	0.0136058
570	0.00940643	0.0236231	0.00977811	0.0130048
571	0.00919129	0.0229052	0.00962768	0.0124583
572	0.00898134	0.0221874	0.00955246	0.0120212
573	0.00872214	0.0214043	0.00940203	0.0115294
574	0.00846812	0.0207518	0.0092516	0.0110923
575	0.00820373	0.0200992	0.00917638	0.010677
576	0.00797823	0.0195119	0.00895073	0.0102563
577	0.00781493	0.0188593	0.00887552	0.00987924
578	0.0075972	0.0178804	0.00872508	0.00944211
579	0.00745205	0.0172931	0.00864987	0.00904869
580	0.0073717	0.0172279	0.0088003	0.00884651
581	0.00720581	0.0172931	0.0088003	0.00869351
582	0.00715397	0.018011	0.00895073	0.00881919
583	0.00702436	0.0184025	0.00895073	0.00893394
584	0.00679108	0.0182067	0.00864987	0.00884651
585	0.00663556	0.0181415	0.00849944	0.00884105
586	0.0064282	0.018011	0.00819857	0.00879187
587	0.00627268	0.0180762	0.00804814	0.00877001
588	0.00619492	0.018533	0.00804814	0.0089394
589	0.00601348	0.018794	0.00782249	0.00903776
590	0.00580612	0.0186635	0.00752162	0.00891755
591	0.00554692	0.0181415	0.00722076	0.0087263
592	0.00528771	0.0172931	0.00691989	0.0084367
593	0.00515811	0.0167711	0.00676946	0.00816895
594	0.00510627	0.0166406	0.00676946	0.00802142
595	0.00505443	0.0169016	0.00684468	0.00802688
596	0.00502851	0.0172931	0.00691989	0.00810338
597	0.00492483	0.0173584	0.00676946	0.00809245
598	0.00476931	0.0172931	0.00661903	0.00803781
599	0.00456195	0.0168363	0.00631816	0.00789028
600	0.00443235	0.0160532	0.00609252	0.00758975
601	0.00435459	0.0156617	0.00594208	0.00738757
602	0.00432867	0.0155312	0.00594208	0.00721272
603	0.00432867	0.0158575	0.0060173	0.00730561
604	0.00430275	0.0163143	0.00609252	0.007475
605	0.00425091	0.0166406	0.00609252	0.007628
606	0.00414723	0.0168363	0.00616773	0.00773182
607	0.00401763	0.0168363	0.00594208	0.007781
608	0.00391395	0.0167058	0.00571643	0.00774821
609	0.00378434	0.0165753	0.00564122	0.00774275
610	0.00370658	0.0164448	0.00549079	0.00766078
611	0.00368066	0.0163795	0.00549079	0.00759521
612	0.00362882	0.0163143	0.00541557	0.00754057
613	0.00362882	0.01651	0.00549079	0.00754604
614	0.0036029	0.0168363	0.00549079	0.00760068
615	0.00355106	0.0170321	0.00549079	0.00764439
616	0.00349922	0.0172931	0.00534035	0.00774275
617	0.00339554	0.0173584	0.00526514	0.00784657
618	0.0033437	0.0173584	0.0051147	0.00790121
619	0.00326594	0.0173584	0.00496427	0.00792306
620	0.00318818	0.0172279	0.00481384	0.00789028
621	0.00316226	0.0172279	0.00481384	0.00781378
622	0.0030845	0.0172279	0.00481384	0.00779192
623	0.00305858	0.0172931	0.00481384	0.00779739
624	0.00305858	0.0174889	0.00481384	0.0078411
625	0.00303266	0.0175542	0.00473862	0.00785749
626	0.00298082	0.0175542	0.00458819	0.00794492
627	0.00290306	0.0174889	0.00436254	0.00796678
628	0.00285122	0.0174889	0.00428733	0.00811431
629	0.00279938	0.0174889	0.00421211	0.00810885
630	0.00274754	0.0175542	0.00421211	0.00815802
631	0.00266978	0.0175542	0.00406168	0.0081471
632	0.00261794	0.0174889	0.00406168	0.00808153
633	0.00259202	0.0174889	0.00398646	0.0080542
634	0.00251426	0.0173584	0.00391124	0.00795039
635	0.00248834	0.0172279	0.00391124	0.00789028
636	0.00246242	0.0171626	0.00383603	0.00789028
637	0.00241058	0.0170974	0.00383603	0.0079176
638	0.00238466	0.0171626	0.00376081	0.00793399
639	0.00238466	0.0172279	0.0036856	0.00792306
640	0.00235874	0.0173584	0.00376081	0.00789028
641	0.00233281	0.0172931	0.0036856	0.00790667
642	0.00228097	0.0172279	0.0036856	0.00789574
643	0.00225505	0.0171626	0.0036856	0.00782471
644	0.00225505	0.0170974	0.00361038	0.00787389
645	0.00228097	0.0170321	0.00361038	0.00781378
646	0.00225505	0.0169668	0.00353516	0.00787935
647	0.00222913	0.0169668	0.00353516	0.00789028
648	0.00220321	0.0169668	0.00353516	0.00780832
649	0.00217729	0.0169668	0.00353516	0.00774275
650	0.00220321	0.0169016	0.00345995	0.00767718
651	0.00207361	0.0161838	0.0032343	0.00736025
652	0.000751685	0.00854868	0.00105303	0.00448063
653	0	0.00130514	0	0.00144254
654	0.000544323	0	0.000977811	0.000311458
655	0.00114049	0.000261028	0.00210605	0
656	0.00287714	0.00704777	0.0051147	0.00209278
657	0.00391395	0.0121378	0.00691989	0.00399978
658	0.00419907	0.0150091	0.00767206	0.00544451
659	0.00422499	0.0174236	0.00804814	0.00687941
660	0.00352514	0.0168363	0.00684468	0.00709797
661	0.0028253	0.0161838	0.00571643	0.00721818
662	0.00248834	0.016249	0.00488906	0.00731108
663	0.00233281	0.0165753	0.00436254	0.00743675
664	0.00220321	0.0163795	0.00391124	0.00739304
665	0.00217729	0.0163143	0.00361038	0.00737665
666	0.00215137	0.0160532	0.00353516	0.00734386
667	0.00212545	0.015988	0.00345995	0.00734386
668	0.00212545	0.0159227	0.00353516	0.00730015
669	0.00209953	0.0157922	0.00353516	0.00726736
670	0.00207361	0.0158575	0.00353516	0.00721272
671	0.00209953	0.015727	0.00353516	0.00721272
672	0.00212545	0.0157922	0.00361038	0.00721272
673	0.00196993	0.0157922	0.00338473	0.00713622
674	0.00199585	0.0152049	0.00353516	0.00717447
675	0.00248834	0.0138345	0.00458819	0.00699415
676	0.00220321	0.0146176	0.00383603	0.0069559
677	0.00186625	0.015727	0.00285822	0.00691219
678	0.00194401	0.015727	0.00293343	0.00687941
679	0.00165889	0.0159227	0.00255735	0.00692312
680	0.00191809	0.0150091	0.00315908	0.00691765
681	0.00222913	0.013965	0.00406168	0.00675373
682	0.00191809	0.0145523	0.00338473	0.00675919
683	0.00181441	0.0146829	0.00315908	0.00668269
684	0.00181441	0.0142913	0.00330951	0.0065297
685	0.00176257	0.0140955	0.00308387	0.00639309
686	0.00173665	0.013965	0.00300865	0.00634392
687	0.00173665	0.013704	0.00315908	0.00629474
688	0.00171073	0.0135735	0.00300865	0.00634392
689	0.00165889	0.0135082	0.00293343	0.0063002
690	0.00160705	0.013443	0.00293343	0.00617999
691	0.00158113	0.0133777	0.00293343	0.00610349
692	0.00158113	0.0132472	0.00293343	0.00608163
693	0.00155521	0.0131819	0.00285822	0.00611988
694	0.00152929	0.0131167	0.00285822	0.00611988
695	0.00152929	0.0130514	0.002783	0.00609803
696	0.00152929	0.0129209	0.00285822	0.00601661
697	0.00155521	0.0127251	0.00285822	0.00601115
698	0.00155521	0.0127904	0.00285822	0.00597782
699	0.00155521	0.0126599	0.00293343	0.00596579
700	0.00155521	0.0126599	0.00293343	0.00592317
701	0.00158113	0.0126599	0.00300865	0.0059117
702	0.00158113	0.0126599	0.00300865	0.00586744
703	0.00158113	0.0125294	0.00300865	0.00589695
704	0.00160705	0.0126599	0.00308387	0.00592809
705	0.00163297	0.0126599	0.00308387	0.00592263
706	0.00168481	0.0126599	0.0032343	0.00596252
707	0.00171073	0.0127251	0.0032343	0.00591443
708	0.00176257	0.0128557	0.00345995	0.00600951
709	0.00178849	0.0129209	0.00338473	0.00608163
710	0.00181441	0.0129862	0.00345995	0.00604339
711	0.00186625	0.0129862	0.00345995	0.00604065
712	0.00186625	0.0130514	0.00345995	0.00607071
713	0.00194401	0.0131167	0.00353516	0.00607071
714	0.00191809	0.0130514	0.0036856	0.00612535
715	0.00194401	0.0130514	0.00383603	0.00613628
716	0.00196993	0.0129862	0.00391124	0.00615813
717	0.00196993	0.0129209	0.00391124	0.0061636
718	0.00196993	0.0129209	0.00383603	0.00614721
719	0.00196993	0.0128557	0.00376081	0.00616906
720	0.00194401	0.0128557	0.0036856	0.0060647
721	0.00191809	0.0127904	0.00353516	0.00596088
722	0.00189217	0.0125294	0.00353516	0.0058128
723	0.00184033	0.0123336	0.00338473	0.00574012
724	0.00176257	0.0121378	0.00330951	0.00567783
725	0.00171073	0.0118768	0.00330951	0.00561281
726	0.00168481	0.011681	0.00330951	0.00557095
727	0.00165889	0.0114853	0.00330951	0.00545161
728	0.00163297	0.0112242	0.0032343	0.00534834
729	0.00158113	0.0110285	0.00308387	0.0052866
730	0.00155521	0.0108327	0.00308387	0.00518059
731	0.00150337	0.0106369	0.00300865	0.00508879
732	0.00142561	0.0104411	0.00300865	0.00496148
733	0.00139969	0.0101149	0.00285822	0.00478116
734	0.00137377	0.00985382	0.00270778	0.00472652
735	0.00129601	0.00978857	0.002783	0.0046828
736	0.00127009	0.00972331	0.00270778	0.00460631
737	0.00127009	0.00965805	0.00263257	0.00456259
738	0.00124417	0.00952754	0.00263257	0.00452434
739	0.00124417	0.00939702	0.00263257	0.0044697
740	0.00127009	0.00939702	0.00255735	0.00451341
741	0.00127009	0.00939702	0.00263257	0.00451888
742	0.00127009	0.00946228	0.00263257	0.00452434
743	0.00129601	0.00933177	0.00255735	0.00452981
744	0.00127009	0.00933177	0.00248214	0.00447517
745	0.00127009	0.00926651	0.00248214	0.00451888
746	0.00127009	0.00920125	0.00255735	0.00449702
747	0.00129601	0.00920125	0.00263257	0.00447517
748	0.00134785	0.00926651	0.002783	0.00449156
749	0.00137377	0.00926651	0.00285822	0.00448063
750	0.00139969	0.00933177	0.00293343	0.00450249
751	0.00142561	0.00952754	0.00300865	0.00460084
752	0.00145153	0.00952754	0.00308387	0.00452434
753	0.00145153	0.0095928	0.00300865	0.00448063
754	0.00147745	0.00952754	0.00300865	0.00444784
755	0.00150337	0.00933177	0.00300865	0.00436588
756	0.00147745	0.009136	0.00293343	0.0043331
757	0.00150337	0.00887497	0.00293343	0.00426753
758	0.00150337	0.00894022	0.00300865	0.00421835
759	0.00150337	0.00887497	0.00300865	0.00420196
760	0.00147745	0.00880971	0.00293343	0.00418556
761	0.00139969	0.00874445	0.002783	0.00412546
762	0.00134785	0.00854868	0.00270778	0.00412546
763	0.00132193	0.00848342	0.00255735	0.00405442
764	0.00124417	0.00835291	0.00255735	0.00401071
765	0.00119233	0.00815714	0.00248214	0.00390689
766	0.00111457	0.00789611	0.00240692	0.00380854
767	0.000984966	0.00750457	0.00225649	0.003661
768	0.000959046	0.00711303	0.00210605	0.0035244
769	0.000907206	0.00704777	0.00210605	0.00342058
770	0.000907206	0.00711303	0.00195562	0.00336047
771	0.000933126	0.00724354	0.00203084	0.00340965
772	0.000907206	0.0073088	0.00195562	0.0034479
773	0.000881286	0.0073088	0.00188041	0.00349161
774	0.000881286	0.00724354	0.00180519	0.0035244
775	0.000829445	0.00717828	0.00180519	0.00348068
776	0.000777605	0.00704777	0.00172997	0.00351893
777	0.000777605	0.006852	0.00172997	0.00346429
778	0.000751685	0.006852	0.00165476	0.00348068
779	0.000803525	0.00678674	0.00180519	0.00347522
780	0.000855365	0.00678674	0.00172997	0.00352986
781	0.000907206	0.006852	0.00172997	0.00354625
782	0.000933126	0.00691725	0.00180519	0.00347522
783	0.000959046	0.00698251	0.00180519	0.00349161
784	0.000984966	0.00704777	0.00172997	0.00350254
785	0.000959046	0.00711303	0.00172997	0.00349708
786	0.000959046	0.00711303	0.00172997	0.00354079
787	0.000933126	0.00717828	0.00172997	0.00357358
788	0.000933126	0.00717828	0.00172997	0.0035244
789	0.000933126	0.00711303	0.00172997	0.00356811
790	0.000933126	0.00704777	0.00172997	0.00355172
791	0.000907206	0.00698251	0.00165476	0.00349161
792	0.000881286	0.00678674	0.00157954	0.00338233
793	0.000803525	0.00665623	0.00157954	0.00332222
794	0.000803525	0.00659097	0.00150432	0.00328944
795	0.000777605	0.00652571	0.00142911	0.00324026
796	0.000725765	0.00652571	0.00135389	0.00320201
797	0.000673924	0.00632994	0.00112824	0.0030818
798	0.000622084	0.00619943	0.000902595	0.00307633
799	0.000570244	0.00600365	0.000977811	0.00303262
800	0.000518403	0.00580788	0.000902595	0.00297252
801	0.000492483	0.00567737	0.000752162	0.00290148
802	0.000440643	0.00561211	0.000752162	0.00278127
803	0.000414723	0.00554685	0.00060173	0.00273756
804	0.000388802	0.00541634	0.000752162	0.00268291
805	0.000336962	0.00535108	0.000752162	0.00265559
806	0.000388802	0.00522057	0.000752162	0.00266106
807	0.000336962	0.00522057	0.000752162	0.00260641
808	0.000311042	0.00509005	0.000676946	0.00262827
809	0.000311042	0.00515531	0.000752162	0.00269384
810	0.000311042	0.00515531	0.000676946	0.00265559
811	0.000336962	0.00522057	0.000676946	0.00269384
812	0.000362882	0.00528583	0.000752162	0.00266652
813	0.000362882	0.00515531	0.000526514	0.0027157
814	0.000388802	0.00509005	0.000526514	0.00274302
815	0.000414723	0.00515531	0.00060173	0.00273209
816	0.000388802	0.00528583	0.000676946	0.00272663
817	0.000414723	0.00535108	0.000752162	0.00269384
818	0.000440643	0.0054816	0.000752162	0.00275395
819	0.000518403	0.00554685	0.000827379	0.0027758
820	0.000544323	0.00561211	0.000902595	0.00277034
821	0.000596164	0.00567737	0.000752162	0.0027758
822	0.000622084	0.00567737	0.000752162	0.00273756
823	0.000596164	0.00574263	0.000676946	0.0027157
824	0.000570244	0.00574263	0.000676946	0.00274848
825	0.000570244	0.00574263	0.000752162	0.0028687
826	0.000544323	0.00567737	0.000827379	0.00281952
827	0.000544323	0.00561211	0.000827379	0.00281952
828	0.000544323	0.00567737	0.000827379	0.00279766
829	0.000544323	0.00561211	0.000752162	0.00283591
830	0.000544323	0.00561211	0.000752162	0.0028523
831	0.000518403	0.0054816	0.000752162	0.0028687
832	0.000492483	0.00528583	0.000676946	0.00275395
833	0.000466563	0.00515531	0.000752162	0.00274302
834	0.000440643	0.0050248	0.000752162	0.00272663
835	0.000466563	0.00515531	0.000752162	0.00270477
836	0.000492483	0.00515531	0.000752162	0.00276488
837	0.000466563	0.0050248	0.000752162	0.0026392
838	0.000414723	0.0050248	0.000752162	0.0025627
839	0.000362882	0.00482903	0.000676946	0.00257909
840	0.000362882	0.00476377	0.000676946	0.00250806
841	0.000362882	0.00476377	0.000676946	0.0025026
842	0.000336962	0.00482903	0.000676946	0.0025026
843	0.000362882	0.00482903	0.00060173	0.0024261
844	0.000362882	0.00482903	0.00060173	0.00236053
845	0.000414723	0.00489428	0.000526514	0.00241517
846	0.000440643	0.00482903	0.00060173	0.00241517
847	0.000440643	0.00476377	0.000752162	0.00246435
848	0.000440643	0.00469851	0.000752162	0.00259002
849	0.000414723	0.00450274	0.000827379	0.00244795
850	0.000414723	0.00437223	0.000827379	0.00238785

## Sheet: Fig. 1e
Figure 1e. Intrinsic Trp fluorescence spectra of AstaPo1 showing the effect of ZEA binding to the wild-type and truncated AstaPo1. Excitation wavelength was 297 nm.
Wavelength	Intensity	Intensity	Intensity	Intensity
nm	a.u.	a.u.	a.u.	a.u.
	AstaPo1 (apo)	AstaPo1 (ZEA)	AstaPo1 (ZEA), scaled	AstaPo1_41-190 (ZEA)
305	13.8973	2.44636	12.611	0.893243
305.46	15.2787	2.7416	14.1329	0.843655
305.93	16.7854	3.05745	15.7612	0.803156
306.56	18.4175	3.39392	17.4957	0.771746
307.03	20.1749	3.75101	19.3365	0.749425
307.5	22.0576	4.12872	21.2835	0.736194
307.96	24.0657	4.52704	23.3369	0.732052
308.43	26.1992	4.94598	25.4965	0.736999
309.06	28.5152	5.38963	27.7836	0.777878
309.53	30.8873	5.83928	30.1015	0.8073
310	33.3894	6.32469	32.6038	0.838918
310.46	36.1258	6.83735	35.2465	0.875905
311.07	38.9326	7.37216	38.0035	0.912352
311.53	41.7051	7.89788	40.7136	0.944473
312	44.4888	8.43492	43.482	0.97485
312.46	47.2758	8.9893	46.3398	1.00951
313.07	50.1962	9.58149	49.3926	1.0462
313.53	53.0123	10.123	52.1839	1.08581
314	56	10.7153	55.2373	1.10881
314.46	58.9309	11.2934	58.2177	1.13205
315.07	62.0261	11.9175	61.4349	1.173
315.53	65.0435	12.5154	64.5169	1.18777
316	68.2765	13.1488	67.7821	1.22542
316.46	71.6606	13.7889	71.0817	1.25285
317.07	75.0977	14.46	74.5411	1.2959
317.53	78.5547	15.1221	77.9543	1.33701
318	81.7892	15.7584	81.2346	1.36851
318.46	84.963	16.3669	84.3713	1.39804
319.07	88.2406	17.0343	87.8117	1.42957
319.53	91.519	17.6792	91.1361	1.46059
320	94.8217	18.3372	94.5285	1.49259
320.46	98.0516	18.9614	97.7461	1.52561
320.93	101.538	19.6292	101.188	1.53826
321.56	104.989	20.3064	104.679	1.56249
322.03	108.434	20.9851	108.178	1.59361
322.5	111.87	21.6404	111.556	1.61169
322.96	115.284	22.3275	115.098	1.65182
323.43	118.761	23.0141	118.638	1.67476
324.06	122.175	23.6769	122.055	1.70103
324.53	125.563	24.3261	125.401	1.71375
325	128.873	24.9628	128.683	1.71942
325.46	132.307	25.5885	131.909	1.73278
325.93	135.805	26.2742	135.444	1.75037
326.56	139.218	26.9214	138.78	1.74856
327.03	142.516	27.5833	142.192	1.74428
327.5	145.78	28.1906	145.323	1.74737
327.96	149.003	28.7936	148.431	1.75181
328.43	152.003	29.3806	151.457	1.76152
329.06	154.862	29.9647	154.468	1.77435
329.53	157.526	30.547	157.47	1.79964
330	160.065	31.1059	160.351	1.82749
330.46	162.907	31.6468	163.139	1.847
331.07	165.503	32.1519	165.743	1.86076
331.53	168.102	32.6251	168.182	1.87037
332	170.53	33.0595	170.421	1.88897
332.46	172.967	33.4818	172.599	1.91276
333.07	175.401	33.9563	175.045	1.93606
333.53	177.669	34.3738	177.197	1.9416
334	179.611	34.7684	179.231	1.95707
334.46	181.49	35.0807	180.841	1.97504
335.07	183.149	35.4013	182.494	1.98896
335.53	184.661	35.7258	184.166	1.99817
336	186.183	36.0708	185.945	2.00795
336.46	187.443	36.358	187.425	2.02755
337.07	188.918	36.6277	188.816	2.0362
337.53	190.371	36.877	190.101	2.03431
338	191.393	37.1058	191.28	2.02753
338.46	192.47	37.2874	192.216	2.02181
339.07	193.488	37.4774	193.196	2.01382
339.53	194.775	37.6904	194.294	2.00336
340	196.027	37.9059	195.405	1.98404
340.46	196.971	38.0967	196.389	1.97046
341.07	197.724	38.2578	197.219	1.96973
341.53	198.667	38.3793	197.845	1.95985
342	199.433	38.5332	198.639	1.96054
342.46	200.185	38.6984	199.49	1.95624
343.07	200.803	38.7942	199.984	1.95599
343.53	201.315	38.9224	200.645	1.95799
344	201.854	39.0502	201.304	1.95105
344.46	202.12	39.1088	201.606	1.94577
345.07	202.275	39.2325	202.244	1.93981
345.53	202.547	39.3	202.591	1.92342
346	202.886	39.3653	202.928	1.9001
346.46	203.29	39.4108	203.162	1.87874
347.07	203.528	39.464	203.437	1.86203
347.53	203.746	39.521	203.731	1.85285
348	204.057	39.4737	203.487	1.83552
348.46	204.456	39.4551	203.391	1.83571
349.07	204.709	39.4292	203.257	1.823
349.53	204.876	39.3926	203.069	1.79992
350	205.025	39.3238	202.714	1.78992
350.46	205.094	39.277	202.473	1.77346
351.07	204.829	39.226	202.21	1.7576
351.53	204.523	39.125	201.689	1.75725
352	204.038	39.0703	201.407	1.73307
352.46	203.527	38.9416	200.744	1.7037
353.07	202.693	38.8224	200.129	1.68729
353.53	201.814	38.6912	199.453	1.65278
354	200.886	38.5627	198.79	1.63644
354.46	200.052	38.4252	198.082	1.61601
355.07	199.043	38.2279	197.065	1.58909
355.53	198.073	38.061	196.205	1.57033
356	196.9	37.8227	194.976	1.52918
356.46	195.822	37.5853	193.752	1.50494
357.07	194.765	37.3328	192.451	1.488
357.53	193.841	37.0841	191.168	1.46739
358	192.611	36.8734	190.083	1.44229
358.46	191.537	36.5801	188.571	1.42955
359.07	190.164	36.3125	187.191	1.39355
359.53	188.621	36.0156	185.661	1.35521
360	186.754	35.7128	184.099	1.3205
360.46	184.996	35.3566	182.263	1.27669
360.93	183.255	35.0093	180.473	1.25451
361.56	181.575	34.6864	178.809	1.21942
362.03	179.891	34.3421	177.034	1.1773
362.5	178.257	33.9674	175.102	1.14124
362.96	176.457	33.5994	173.205	1.122
363.43	174.823	33.2387	171.346	1.10508
364.06	173.181	32.8981	169.59	1.08827
364.53	171.607	32.572	167.908	1.07974
365	169.806	32.2599	166.3	1.06142
365.46	168.105	31.9139	164.516	1.04728
365.93	166.155	31.5789	162.789	1.0288
366.56	163.986	31.2127	160.901	1.00079
367.03	161.851	30.8339	158.949	0.978359
367.5	159.898	30.4535	156.988	0.951853
367.96	157.947	30.0782	155.053	0.931543
368.43	156.044	29.6809	153.005	0.900204
369.06	154.265	29.2845	150.962	0.864657
369.53	152.345	28.8575	148.76	0.827481
370	150.405	28.4465	146.642	0.801392
370.45	148.443	27.9976	144.327	0.767095
371.06	146.523	27.5888	142.22	0.736108
371.51	144.488	27.1527	139.972	0.699077
371.96	142.558	26.733	137.809	0.651845
372.57	140.757	26.3181	135.67	0.620421
373.03	138.792	25.9246	133.641	0.586709
373.48	136.715	25.4961	131.433	0.562013
373.93	134.908	25.0767	129.27	0.540968
374.54	132.987	24.6561	127.102	0.518418
375	130.855	24.2333	124.923	0.502282
375.45	128.835	23.8147	122.765	0.484104
376.06	126.886	23.4021	120.638	0.458373
376.51	124.972	22.9595	118.356	0.436937
376.96	123.034	22.5331	116.158	0.415863
377.57	121.103	22.129	114.075	0.384908
378.03	119.195	21.6953	111.839	0.348661
378.48	117.159	21.2737	109.666	0.310054
378.93	115.224	20.8984	107.731	0.285822
379.54	113.441	20.5144	105.752	0.26243
380	111.465	20.1483	103.865	0.232539
380.46	109.568	19.7558	101.841	0.223518
381.07	107.704	19.3809	99.9085	0.207823
381.53	105.769	19.0161	98.028	0.185503
382	103.677	18.6842	96.3169	0.164412
382.46	101.928	18.3342	94.5126	0.143584
383.07	100.244	17.9724	92.6476	0.122895
383.53	98.5787	17.624	90.8515	0.0951534
384	96.7417	17.2902	89.1309	0.0723635
384.46	95.0578	16.9098	87.1698	0.0524748
385.07	93.3163	16.5199	85.1601	0.022475
385.53	91.5527	16.1898	83.4585	-0.000628929
386	89.9016	15.8509	81.7116	-0.0128183
386.46	88.4003	15.4964	79.8838	-0.035343
387.07	86.7685	15.1824	78.2654	-0.0438206
387.53	85.2142	14.8531	76.5675	-0.0533056
388	83.6512	14.5346	74.926	-0.0748756
388.46	82.1842	14.2139	73.2728	-0.105494
389.07	80.6517	13.9045	71.6776	-0.127238
389.53	79.3088	13.61	70.1594	-0.144933
390	77.9581	13.3306	68.719	-0.156444
390.46	76.4917	13.0419	67.2309	-0.179247
391.07	75.0046	12.7378	65.6636	-0.186831
391.53	73.6579	12.4232	64.0417	-0.195474
392	72.3082	12.1477	62.6216	-0.212557
392.46	70.9791	11.8784	61.2334	-0.232878
393.07	69.5847	11.619	59.8961	-0.244777
393.53	68.3621	11.3493	58.5057	-0.26238
394	67.1267	11.0809	57.1219	-0.278532
394.46	65.7889	10.7953	55.6499	-0.312221
395.07	64.5455	10.5406	54.3366	-0.345745
395.53	63.3744	10.2817	53.0022	-0.371874
396	62.1887	10.0498	51.8068	-0.385108
396.46	61.0082	9.82188	50.6318	-0.395537
397.07	59.9017	9.58765	49.4244	-0.427177
397.53	58.7715	9.37152	48.3102	-0.447184
398	57.6405	9.13676	47.1	-0.452247
398.46	56.5806	8.93742	46.0724	-0.450771
399.07	55.5425	8.73042	45.0053	-0.450552
399.53	54.3762	8.52909	43.9674	-0.461917
400	53.2659	8.33255	42.9543	-0.466179
400.46	52.2821	8.11463	41.8309	-0.46865
401.07	51.187	7.90066	40.7279	-0.478486
401.53	50.066	7.69306	39.6577	-0.500269
402	49.117	7.51675	38.7488	-0.502127
402.46	48.0977	7.30699	37.6675	-0.518191
403.07	47.0552	7.10629	36.6329	-0.544229
403.53	46.1096	6.90312	35.5856	-0.569528
404	45.2548	6.71691	34.6257	-0.589111
404.46	44.3785	6.56103	33.8221	-0.582342
405.07	43.4301	6.3714	32.8445	-0.576219
405.53	42.5562	6.20206	31.9716	-0.576643
406	41.6952	6.03115	31.0906	-0.574916
406.46	40.7877	5.84994	30.1565	-0.572187
407.07	39.9439	5.67565	29.258	-0.575137
407.53	39.0676	5.52283	28.4702	-0.569002
408	38.2118	5.37095	27.6873	-0.580785
408.46	37.4459	5.2416	27.0205	-0.580473
409.07	36.6529	5.10491	26.3158	-0.576013
409.53	35.794	4.95636	25.55	-0.5922
410	35.0456	4.82859	24.8914	-0.598948
410.45	34.3344	4.70774	24.2684	-0.602975
411.06	33.5988	4.58414	23.6312	-0.603475
411.51	32.8144	4.46884	23.0369	-0.603696
411.96	32.0479	4.35078	22.4283	-0.613488
412.57	31.3421	4.22224	21.7656	-0.621861
413.03	30.6177	4.08927	21.0802	-0.633028
413.48	29.9026	3.9519	20.3721	-0.640475
413.93	29.1979	3.8209	19.6968	-0.649038
414.54	28.5173	3.70649	19.1069	-0.646445
415	27.8147	3.57634	18.436	-0.658452
415.45	27.1426	3.46565	17.8654	-0.653743
416.06	26.4546	3.34712	17.2544	-0.644946
416.51	25.7811	3.23298	16.666	-0.634772
416.96	25.1498	3.13546	16.1633	-0.627358
417.57	24.5387	3.03188	15.6293	-0.638532
418.03	23.9008	2.93135	15.1111	-0.64236
418.48	23.2799	2.84617	14.672	-0.64036
418.93	22.7308	2.77671	14.3139	-0.631024
419.54	22.2211	2.69193	13.8769	-0.626644
420	21.7383	2.61142	13.4619	-0.631085
420.46	21.3085	2.53903	13.0887	-0.621584
421.07	20.8606	2.46958	12.7307	-0.621771
421.53	20.4756	2.40664	12.4062	-0.619507
422	20.1077	2.33835	12.0542	-0.635694
422.46	19.7872	2.27857	11.746	-0.640156
423.07	19.4811	2.2215	11.4518	-0.644959
423.53	19.1572	2.16015	11.1356	-0.658707
424	18.869	2.10154	10.8334	-0.676029
424.46	18.578	2.03879	10.51	-0.692938
425.07	18.2862	1.98128	10.2135	-0.697428
425.53	18.0133	1.9263	9.93009	-0.688087
426	17.7344	1.86843	9.63175	-0.680194
426.46	17.4607	1.81735	9.36846	-0.680772
427.07	17.1553	1.75477	9.04585	-0.676107
427.53	16.8835	1.69914	8.75904	-0.679953
428	16.604	1.65432	8.52802	-0.681982
428.46	16.3525	1.59708	8.23293	-0.676323
429.07	16.1027	1.5437	7.95776	-0.684014
429.53	15.8268	1.49068	7.68444	-0.683256
430	15.5332	1.44102	7.42846	-0.688667
430.45	15.2277	1.39016	7.16627	-0.693005
431.06	14.9348	1.34011	6.90826	-0.692153
431.51	14.6216	1.3004	6.70358	-0.687771
431.96	14.3381	1.25572	6.47323	-0.672676
432.57	14.0102	1.21711	6.27421	-0.663014
433.03	13.6932	1.18432	6.10517	-0.656736
433.48	13.3763	1.14452	5.89999	-0.648813
433.93	13.0799	1.10206	5.68112	-0.644369
434.54	12.8147	1.07017	5.51671	-0.643804
435	12.5249	1.03253	5.32269	-0.6363
435.45	12.2583	0.997161	5.14037	-0.632551
436.06	12.0184	0.971388	5.00751	-0.625561
436.51	11.7628	0.938913	4.8401	-0.626012
436.96	11.5035	0.915546	4.71964	-0.618579
437.57	11.2398	0.88617	4.5682	-0.618445
438.03	10.9919	0.857745	4.42167	-0.614521
438.48	10.7599	0.829835	4.2778	-0.606494
438.93	10.5177	0.800705	4.12763	-0.60621
439.54	10.2428	0.763974	3.93829	-0.604494
440	10.0027	0.739452	3.81188	-0.590826
440.45	9.74652	0.699198	3.60436	-0.582507
441.06	9.51792	0.688696	3.55023	-0.571903
441.51	9.26749	0.669454	3.45103	-0.560207
441.96	9.03395	0.651433	3.35814	-0.554523
442.57	8.81242	0.638374	3.29082	-0.541769
443.03	8.61918	0.63177	3.25677	-0.530776
443.48	8.42644	0.625247	3.22315	-0.519542
443.93	8.23328	0.62075	3.19996	-0.507013
444.54	8.0564	0.608432	3.13647	-0.50281
445	7.91036	0.59453	3.0648	-0.494782
445.45	7.77074	0.577003	2.97445	-0.483877
446.06	7.61229	0.555106	2.86157	-0.487574
446.51	7.45288	0.5251	2.70689	-0.481283
446.96	7.29971	0.503337	2.5947	-0.478936
447.57	7.14999	0.481484	2.48205	-0.477878
448.03	7.00372	0.45954	2.36893	-0.478109
448.48	6.8609	0.437506	2.25534	-0.479631
448.93	6.72152	0.415382	2.14129	-0.482442
449.54	6.5856	0.393167	2.02678	-0.486543
450	6.45312	0.370862	1.91179	-0.491934

## Sheet: Fig. 1f
Figure 1f. DSC thermograms showing the effect of carotenoid binding and truncation of the N- and C-terminal regions on the thermal stability of AstaPo1. Tm values are indicated as determined from the maxima of the peaks. Heating rate was 1 °C/min. The insert shows the color of the AstaPo1 samples with ZEA or CAN used.
T	deltaCp	T	deltaCp	T	deltaCp	T	deltaCp
oC	kJ/(mol*K)	oC	kJ/(mol*K)	oC	kJ/(mol*K)	oC	kJ/(mol*K)
	AstaPo1 (apo)		AstaPo1 (ZEA)		AstaPo1 (CAN)		AstaPo1_dNC (ZEA)
45.998	-0.18944	50.855	0.11721	40.05	-0.049916	34.158	0.062979
46.064	0.055471	50.921	-0.017569	40.117	0.080884	34.224	0.17434
46.131	-0.05846	50.988	0.044904	40.183	-0.13752	34.291	0.19762
46.197	0.080628	51.054	0.13467	40.25	-0.072159	34.357	0.083446
46.264	0.20417	51.121	0.05172	40.316	0.33676	34.424	-0.0061807
46.33	-0.088047	51.187	0.11882	40.383	-0.10926	34.49	0.011373
46.397	-0.066714	51.254	0.073366	40.449	-0.36665	34.557	-0.048354
46.463	0.135	51.32	0.07478	40.516	-0.13293	34.623	-0.020569
46.53	0.12675	51.387	-0.074598	40.582	0.083103	34.69	0.027367
46.596	-0.14365	51.453	-0.019855	40.649	-0.035491	34.756	0.013186
46.663	0.036263	51.52	-0.16738	40.715	-0.063109	34.823	-0.086161
46.73	-0.14786	51.586	-0.11576	40.782	0.013641	34.889	-0.036459
46.796	-0.11455	51.653	-0.045244	40.848	0.10722	34.956	0.032629
46.863	-0.10432	51.719	-0.13201	40.915	0.24474	35.022	-0.0086257
46.929	0.039837	51.786	-0.13256	40.981	0.0075539	35.089	-0.056883
46.996	0.0002933	51.852	-0.021202	41.048	0.11189	35.155	-0.15185
47.062	0.079626	51.919	-0.1501	41.114	0.064196	35.222	-0.14189
47.129	-0.015295	51.985	-0.16052	41.181	0.070616	35.288	-0.067074
47.195	0.16964	52.052	-0.072808	41.247	-0.13589	35.355	-0.056774
47.262	-0.23018	52.118	0.082229	41.314	0.12286	35.421	-0.045569
47.328	-0.23366	52.185	-0.017458	41.38	0.35179	35.488	-0.044578
47.395	0.070975	52.251	0.10266	41.447	0.087478	35.554	-0.06818
47.461	0.032462	52.318	0.20259	41.513	0.049232	35.621	-0.078824
47.528	-0.081976	52.384	0.063793	41.58	-0.11711	35.688	0.082554
47.595	-0.05193	52.451	-0.024597	41.646	0.17045	35.754	-0.034164
47.661	0.23123	52.517	0.003819	41.713	0.14506	35.821	-0.11913
47.728	0.23857	52.584	0.1465	41.779	0.11255	35.887	-0.042326
47.794	0.18243	52.65	-0.047077	41.846	0.076074	35.954	-0.00058761
47.861	0.099994	52.717	-0.031198	41.912	0.10003	36.02	-0.080255
47.927	-0.12755	52.783	0.04295	41.979	0.252	36.087	-0.0051301
47.994	0.12525	52.85	-0.035529	42.045	-0.02015	36.153	-0.099841
48.06	-0.03345	52.916	-0.088848	42.112	-0.14436	36.22	-0.12338
48.127	-0.12549	52.983	-0.12854	42.178	0.029853	36.286	-0.22437
48.193	-0.026704	53.049	0.15452	42.245	-0.16113	36.353	-0.15453
48.26	0.068036	53.116	0.0013639	42.311	-0.028184	36.419	-0.10626
48.326	0.13661	53.182	-0.024627	42.378	0.074169	36.486	-0.033229
48.393	0.13602	53.249	0.02034	42.444	0.14121	36.552	-0.012448
48.46	-0.051923	53.315	0.14965	42.511	-0.05093	36.619	-0.0105
48.526	0.18165	53.382	-0.010705	42.577	-0.086822	36.685	0.04454
48.593	0.012827	53.448	0.049865	42.644	0.23624	36.752	0.011246
48.659	-0.058925	53.515	0.038115	42.71	-0.060311	36.818	-0.0082122
48.726	-0.03384	53.581	0.10894	42.777	-0.045115	36.885	-0.050063
48.792	-0.016119	53.648	0.11733	42.843	0.18061	36.951	0.098242
48.859	-0.40551	53.714	-0.010891	42.91	-0.14614	37.018	0.10308
48.925	-0.23518	53.781	0.098289	42.976	-0.042151	37.084	-0.02325
48.992	0.006095	53.847	-0.077121	43.043	0.17108	37.151	-0.021626
49.058	-0.14122	53.914	-0.24455	43.109	-0.0008459	37.217	0.027362
49.125	0.15035	53.98	-0.18535	43.176	0.070304	37.284	0.068564
49.191	0.12589	54.047	-0.20096	43.242	-0.10669	37.35	0.11935
49.258	-0.0013774	54.113	0.021175	43.309	-0.082616	37.417	0.11292
49.325	-0.018719	54.18	-0.036676	43.375	-0.15392	37.483	0.073171
49.391	0.047687	54.246	0.042295	43.442	0.13611	37.55	0.037422
49.458	-0.0098802	54.313	-0.10812	43.508	0.1451	37.616	0.005986
49.524	0.11566	54.379	-0.00041599	43.575	0.20245	37.683	0.025527
49.591	0.16421	54.446	-0.015053	43.641	0.072943	37.749	0.017471
49.657	-0.0098398	54.512	0.046499	43.708	-0.10642	37.816	-0.019274
49.724	-0.056032	54.579	0.12909	43.774	0.052766	37.883	-0.058586
49.79	0.044795	54.645	0.017419	43.841	-0.30319	37.949	0.021781
49.857	0.1818	54.712	-0.13464	43.907	-0.13371	38.016	0.08892
49.923	0.15956	54.778	-0.076172	43.974	0.054365	38.082	0.082133
49.99	-0.069835	54.845	0.13118	44.04	-0.3041	38.149	0.032857
50.056	0.053848	54.911	0.0043066	44.107	0.032541	38.215	0.097301
50.123	0.02813	54.978	0.19718	44.173	0.091322	38.282	0.1032
50.19	-0.15742	55.044	-0.0428	44.24	-0.021013	38.348	0.077135
50.256	0.12853	55.111	-0.011	44.306	-0.11522	38.415	0.10046
50.323	0.27209	55.177	0.16026	44.373	0.13781	38.481	-0.0049999
50.389	0.18169	55.244	0.099419	44.439	-0.010732	38.548	0.035184
50.456	-0.021979	55.31	0.070296	44.506	-0.006836	38.614	0.078512
50.522	0.061224	55.377	-0.027091	44.572	0.18961	38.681	0.086241
50.589	0.2052	55.443	0.061207	44.639	0.12938	38.747	0.072722
50.655	0.074677	55.51	-0.095596	44.705	-0.11101	38.814	0.08273
50.722	0.15818	55.576	-0.18923	44.772	-0.044625	38.88	-0.023185
50.788	0.27581	55.643	-0.030814	44.838	-0.064498	38.947	-0.083842
50.855	0.27683	55.709	0.0021088	44.905	-0.11606	39.013	0.0085006
50.921	0.30493	55.776	-0.05279	44.971	-0.26019	39.08	-0.026312
50.988	0.16169	55.842	0.04968	45.038	-0.033881	39.146	-0.089764
51.055	0.30054	55.909	-0.099439	45.104	-0.36504	39.213	0.056162
51.121	0.13003	55.975	-0.039857	45.171	-0.21074	39.279	0.14464
51.188	0.12571	56.042	0.053191	45.237	0.032109	39.346	0.14474
51.254	0.33404	56.108	0.13938	45.304	-0.024871	39.412	0.18198
51.321	0.14967	56.175	0.019182	45.37	0.032552	39.479	0.071079
51.387	0.092511	56.241	-0.012175	45.437	-0.00020295	39.545	0.0676
51.454	-0.16597	56.308	-0.11501	45.503	0.086549	39.612	-0.0040741
51.52	0.13204	56.374	-0.14119	45.57	-0.13601	39.678	0.088942
51.587	-0.13062	56.441	-0.0034291	45.636	-0.28665	39.745	0.12918
51.653	-0.085769	56.507	-0.086577	45.703	-0.02329	39.811	0.1523
51.72	0.082142	56.574	0.029705	45.769	0.058036	39.878	0.10531
51.786	0.30567	56.64	0.074724	45.835	-0.059617	39.944	-0.045634
51.853	0.26041	56.707	0.048891	45.902	-0.068809	40.011	-0.073233
51.92	0.17341	56.773	-0.14612	45.968	0.10392	40.078	-0.040275
51.986	0.22895	56.84	-0.029195	46.035	0.032136	40.144	-0.035043
52.053	0.32867	56.906	0.018253	46.101	-0.11341	40.211	-0.1058
52.119	0.40439	56.973	-0.10532	46.168	-0.16034	40.277	0.10274
52.186	0.30748	57.039	0.058512	46.234	-0.023411	40.344	0.09583
52.252	0.62813	57.106	0.1519	46.301	-0.019888	40.41	0.012741
52.319	0.62363	57.172	-0.013712	46.367	0.079533	40.477	0.073458
52.385	0.59229	57.239	-0.070689	46.434	-0.080537	40.543	-0.017366
52.452	0.1871	57.305	0.10005	46.5	-0.19307	40.61	0.011966
52.518	0.43461	57.372	-0.0024761	46.567	-0.099385	40.676	0.04048
52.585	0.53839	57.438	-0.1871	46.633	0.13065	40.743	0.094644
52.651	0.66293	57.505	-0.10494	46.7	0.0089209	40.809	-0.012212
52.718	0.49745	57.571	-0.13856	46.766	-0.023251	40.876	0.051161
52.785	0.60866	57.638	-0.11721	46.833	0.043971	40.942	-0.00023477
52.851	0.59972	57.704	-0.11186	46.899	-0.24691	41.009	-0.22415
52.918	0.61318	57.771	-0.12704	46.966	-0.49148	41.075	-0.1416
52.984	0.51444	57.837	0.0011121	47.032	-0.40346	41.142	0.12301
53.051	0.75333	57.904	0.020693	47.099	-0.35112	41.208	-0.097298
53.117	0.70883	57.97	0.19976	47.165	-0.20685	41.275	-0.17948
53.184	0.67749	58.037	0.16238	47.232	-0.097869	41.341	0.03741
53.25	0.69794	58.103	0.11429	47.298	-0.11334	41.408	-0.01754
53.317	0.63885	58.17	0.082928	47.365	-0.093844	41.474	-0.05788
53.383	0.84583	58.236	0.007802	47.431	0.01991	41.541	-0.0090588
53.45	0.78911	58.303	0.020933	47.498	0.058292	41.607	-0.10468
53.516	0.83164	58.369	0.12576	47.564	0.026387	41.674	-0.14372
53.583	0.86591	58.436	-0.034838	47.631	-0.027918	41.74	-0.053728
53.65	1.0295	58.502	0.064849	47.697	0.0072918	41.807	-0.04972
53.716	0.91265	58.569	-0.010992	47.764	0.016576	41.873	-0.13699
53.783	0.92348	58.635	-0.033378	47.83	0.19235	41.94	-0.12983
53.849	0.90252	58.702	0.067035	47.897	0.10346	42.006	0.095823
53.916	0.91414	58.768	0.071496	47.963	0.0047027	42.073	0.057999
53.982	1.0713	58.835	0.1972	48.03	0.15762	42.139	0.017301
54.049	1.5148	58.901	0.2247	48.096	0.12635	42.206	0.025151
54.115	1.325	58.968	0.28488	48.163	0.15708	42.273	0.091995
54.182	1.6322	59.034	0.08024	48.229	0.12259	42.339	0.080888
54.248	1.7393	59.101	-0.044697	48.296	0.12573	42.406	0.017841
54.315	1.4327	59.167	0.23223	48.362	0.013374	42.472	0.068084
54.381	1.4512	59.234	0.077308	48.429	0.11339	42.539	0.030258
54.448	1.7185	59.3	0.04376	48.495	0.054313	42.605	0.025613
54.515	1.6851	59.367	0.092238	48.562	0.03561	42.672	-0.010351
54.581	1.9591	59.433	0.095146	48.628	0.28152	42.738	0.010233
54.648	1.7923	59.5	0.26658	48.695	0.19243	42.805	-0.02654
54.714	2.0821	59.566	0.07139	48.761	0.068678	42.871	-0.017489
54.781	2.229	59.633	-0.095311	48.828	-0.13568	42.938	0.047886
54.847	1.9633	59.699	0.14114	48.894	-0.037794	43.004	-0.10693
54.914	2.3765	59.766	0.0181	48.961	0.049032	43.071	-0.13454
54.98	2.4298	59.832	0.081994	49.027	0.2316	43.137	-0.14752
55.047	2.4118	59.899	0.1603	49.094	0.25939	43.204	-0.19554
55.113	2.4166	59.965	0.21137	49.16	0.14414	43.27	0.019129
55.18	2.6843	60.032	0.12842	49.227	-0.020708	43.337	0.12819
55.246	2.8078	60.098	0.21197	49.293	0.054665	43.403	0.022247
55.313	3.1908	60.165	0.27147	49.36	0.014518	43.47	0.00065953
55.38	3.2845	60.231	0.15889	49.426	0.021021	43.536	-0.086139
55.446	3.3661	60.298	0.057697	49.493	0.18964	43.603	-0.11185
55.513	3.3616	60.364	0.17496	49.559	0.090017	43.669	-0.083816
55.579	3.3657	60.431	0.23534	49.626	-0.13143	43.736	-0.074475
55.646	3.5828	60.497	0.2757	49.692	-0.041557	43.802	-0.029494
55.712	3.5382	60.564	0.10605	49.759	0.18023	43.869	-0.023762
55.779	3.7774	60.63	0.15768	49.825	0.29638	43.935	0.010752
55.845	3.9309	60.697	0.24795	49.892	0.12348	44.002	0.0015507
55.912	4.1277	60.763	0.11482	49.958	0.13823	44.068	-0.042739
55.978	4.2347	60.83	0.10898	50.025	-0.053223	44.135	-0.089053
56.045	4.3654	60.896	0.27033	50.091	0.061179	44.201	0.017612
56.111	4.7814	60.962	0.34828	50.158	0.080942	44.268	0.10493
56.178	5.2632	61.029	0.20751	50.224	0.020975	44.334	0.073034
56.245	5.1063	61.095	0.31345	50.291	-0.14229	44.401	-0.028964
56.311	5.4462	61.162	0.42224	50.357	0.096921	44.468	-0.1077
56.378	5.5842	61.228	0.34947	50.424	0.23526	44.534	-0.0054282
56.444	5.6143	61.295	0.48507	50.49	0.23028	44.601	0.030752
56.511	6.0172	61.361	0.36968	50.557	0.098872	44.667	0.049649
56.577	6.2709	61.428	0.26707	50.623	0.63151	44.734	0.023475
56.644	6.2895	61.494	0.20346	50.69	0.16483	44.8	0.13544
56.71	6.7015	61.561	0.44198	50.756	0.11986	44.867	0.051886
56.777	6.9619	61.627	0.44929	50.823	-0.0075589	44.933	0.066913
56.843	7.298	61.694	0.58713	50.889	0.21061	45	0.14473
56.91	7.5106	61.76	0.48677	50.956	0.16339	45.066	0.15562
56.976	8.1187	61.827	0.37635	51.022	0.27093	45.133	0.1081
57.043	8.2195	61.893	0.45599	51.089	0.29214	45.199	0.1633
57.11	8.3262	61.96	0.57237	51.155	0.14613	45.266	0.26735
57.176	8.1101	62.026	0.48866	51.222	-0.044234	45.332	0.21972
57.243	8.9428	62.093	0.26687	51.288	0.13536	45.399	0.075664
57.309	9.4466	62.159	0.5281	51.355	0.189	45.465	-0.0043896
57.376	9.5327	62.226	0.65468	51.421	0.33264	45.532	0.13532
57.442	9.9632	62.292	0.52284	51.488	0.27887	45.598	0.09373
57.509	10.344	62.359	0.71299	51.554	0.30724	45.665	0.055376
57.575	10.501	62.425	0.76562	51.621	0.48924	45.731	0.16796
57.642	10.668	62.492	0.62732	51.687	0.13966	45.798	0.14025
57.708	11.05	62.558	0.82347	51.754	0.13491	45.864	0.18238
57.775	11.475	62.625	1.0505	51.82	0.076068	45.931	0.16069
57.841	11.744	62.691	0.71489	51.887	0.14456	45.997	0.03107
57.908	12.439	62.758	0.7611	51.953	0.18254	46.064	0.19319
57.975	12.719	62.824	0.81898	52.02	0.28191	46.13	0.090836
58.041	13.038	62.891	0.86395	52.086	0.27186	46.197	0.13175
58.108	13.26	62.957	0.76315	52.153	0.23209	46.263	0.059717
58.174	13.879	63.024	0.86549	52.219	0.18341	46.33	0.099488
58.241	14.111	63.09	0.92808	52.285	0.23264	46.396	0.0032946
58.307	14.469	63.157	0.75668	52.352	0.18935	46.463	0.062941
58.374	14.879	63.223	0.70092	52.418	0.16976	46.529	0.069281
58.44	15.195	63.29	1.0105	52.485	0.30818	46.596	0.006836
58.507	15.783	63.356	0.95219	52.551	0.39142	46.663	0.073331
58.573	15.955	63.423	1.2056	52.618	0.1752	46.729	-0.016434
58.64	16.382	63.489	1.1744	52.684	0.5509	46.796	0.040718
58.706	16.655	63.556	1.0902	52.751	0.35978	46.862	0.031534
58.773	17.229	63.622	1.1543	52.817	0.46961	46.929	0.11457
58.84	17.511	63.689	1.0661	52.884	0.38405	46.995	0.047663
58.906	17.799	63.755	1.2084	52.95	0.34421	47.062	-0.066074
58.973	18.148	63.822	1.3033	53.017	0.27389	47.128	0.080615
59.039	18.423	63.888	1.2914	53.083	0.47507	47.195	0.050888
59.106	18.558	63.955	1.2757	53.15	0.475	47.261	0.0019007
59.172	19.097	64.021	1.2704	53.216	0.52063	47.328	0.065166
59.239	19.344	64.088	1.2728	53.283	0.18983	47.394	0.071226
59.305	19.65	64.154	1.4058	53.349	0.41127	47.461	-0.021868
59.372	19.87	64.221	1.4836	53.416	0.54925	47.527	-0.090506
59.438	20.143	64.287	1.3515	53.482	0.42666	47.594	-0.031707
59.505	20.365	64.354	1.3576	53.549	0.36703	47.66	0.11467
59.571	20.609	64.42	1.4982	53.615	0.23921	47.727	0.1618
59.638	20.749	64.487	1.634	53.682	0.38169	47.793	-0.043496
59.705	21.175	64.553	1.7727	53.748	0.45326	47.86	-0.13553
59.771	21.31	64.62	1.8996	53.815	0.4115	47.926	0.083677
59.838	21.319	64.686	1.8978	53.881	0.43702	47.993	-0.095119
59.904	21.774	64.753	1.9853	53.948	0.20626	48.059	-0.08647
59.971	21.509	64.819	2.1114	54.014	0.22929	48.126	-0.041095
60.037	21.534	64.886	2.2279	54.081	0.50103	48.192	-0.048485
60.104	21.961	64.952	2.0156	54.147	0.30172	48.259	-0.18829
60.17	21.749	65.019	2.0528	54.214	0.32555	48.325	-0.16875
60.237	21.75	65.085	2.1671	54.28	0.40765	48.392	-0.021205
60.303	21.931	65.152	2.2679	54.347	0.59198	48.458	-0.011268
60.37	22.121	65.218	2.1876	54.413	0.43011	48.525	-0.17388
60.436	22.351	65.285	2.2943	54.48	0.40578	48.591	0.0024512
60.503	22.136	65.351	2.3247	54.546	0.56261	48.658	-0.043998
60.57	21.663	65.418	2.2947	54.613	0.79812	48.724	-0.13641
60.636	21.746	65.484	2.4193	54.679	0.53702	48.791	-0.08843
60.703	21.784	65.551	2.6761	54.746	0.67499	48.858	-0.086687
60.769	21.754	65.617	2.6008	54.812	0.62028	48.924	-0.2263
60.836	21.684	65.684	2.5004	54.879	0.4734	48.991	-0.2177
60.902	21.579	65.75	2.4634	54.945	0.49155	49.057	-0.098219
60.969	21.484	65.817	2.6986	55.012	0.53808	49.124	-0.065306
61.035	21.417	65.883	2.7135	55.078	0.46104	49.19	-0.13798
61.102	21.31	65.95	2.6907	55.145	0.31262	49.257	-0.11348
61.168	21.22	66.016	2.6458	55.211	0.4494	49.323	-0.04546
61.235	20.738	66.083	2.9138	55.278	0.69153	49.39	-0.13218
61.301	20.561	66.149	2.8648	55.344	0.8576	49.456	-0.24063
61.368	20.368	66.216	2.919	55.411	0.93662	49.523	-0.19275
61.435	20.274	66.282	2.8945	55.477	0.86457	49.589	-0.19185
61.501	20.122	66.349	3.0335	55.544	0.86328	49.656	-0.21093
61.568	20.124	66.415	2.9368	55.61	0.59586	49.722	-0.15337
61.634	19.843	66.482	2.9164	55.677	0.81779	49.789	-0.12214
61.701	19.325	66.548	2.9921	55.743	0.87844	49.855	-0.17573
61.767	19.084	66.615	3.0984	55.81	0.85005	49.922	-0.14962
61.834	18.894	66.681	3.0373	55.876	0.56729	49.988	-0.24591
61.9	18.78	66.748	3.0755	55.943	0.77742	50.055	-0.19022
61.967	18.353	66.814	3.3644	56.009	0.81015	50.121	-0.10705
62.033	18.239	66.881	3.2165	56.076	0.55514	50.188	-0.14534
62.1	17.885	66.947	3.416	56.142	0.68776	50.254	-0.17975
62.166	17.61	67.014	3.4756	56.209	0.73841	50.321	-0.31827
62.233	17.338	67.08	3.3443	56.275	0.80053	50.387	-0.27978
62.3	16.913	67.147	3.2175	56.342	0.84311	50.454	-0.21093
62.366	16.784	67.213	3.3761	56.408	0.77188	50.52	-0.19769
62.433	16.353	67.28	3.5336	56.475	1.0659	50.587	-0.18955
62.499	16.137	67.346	3.603	56.541	0.92693	50.653	-0.16456
62.566	15.928	67.413	3.3419	56.608	0.89246	50.72	-0.19933
62.632	15.596	67.479	3.1975	56.674	0.98883	50.786	-0.22525
62.699	15.353	67.546	3.1306	56.741	1.2789	50.853	-0.16981
62.765	14.924	67.612	3.2365	56.807	1.0731	50.919	-0.15791
62.832	14.537	67.679	3.5189	56.874	1.1171	50.986	-0.23984
62.898	14.25	67.745	3.3689	56.94	1.2386	51.053	-0.17489
62.965	13.828	67.812	3.5638	57.007	0.85518	51.119	-0.044461
63.031	13.636	67.878	3.4745	57.073	1.1881	51.186	-0.2361
63.098	13.385	67.945	3.3665	57.14	1.1964	51.252	-0.24058
63.165	12.949	68.011	3.4649	57.206	0.94202	51.319	-0.23959
63.231	12.617	68.078	3.519	57.273	1.0145	51.385	-0.12981
63.298	12.255	68.144	3.463	57.339	1.2068	51.452	-0.10059
63.364	12.161	68.211	3.3635	57.406	1.058	51.518	-0.17265
63.431	11.822	68.277	3.4697	57.472	1.0401	51.585	-0.077167
63.497	11.272	68.344	3.8137	57.539	1.2645	51.651	-0.084376
63.564	11.039	68.41	3.8446	57.605	1.3882	51.718	-0.16599
63.63	10.855	68.477	3.6209	57.672	1.3148	51.784	-0.11839
63.697	10.483	68.543	3.4977	57.738	1.348	51.851	-0.11998
63.763	10.057	68.61	3.6354	57.805	1.2744	51.917	-0.26597
63.83	10.031	68.676	3.5822	57.871	1.2407	51.984	-0.18106
63.896	9.9128	68.743	3.6922	57.938	1.1599	52.05	0.079506
63.963	9.3878	68.809	3.8978	58.004	1.1229	52.117	-0.0816
64.03	9.1496	68.876	3.752	58.071	1.3341	52.183	-0.024713
64.096	8.8374	68.942	3.7888	58.137	1.2769	52.25	-0.084337
64.163	8.5796	69.009	3.9367	58.204	1.3108	52.316	-0.18596
64.229	8.4112	69.075	3.9051	58.27	1.4078	52.383	-0.20891
64.296	7.8996	69.142	3.734	58.337	1.4173	52.449	-0.15852
64.362	7.8379	69.208	3.7221	58.403	1.5793	52.516	-0.067008
64.429	7.5256	69.275	3.7521	58.47	1.4614	52.582	-0.093473
64.495	7.3821	69.341	3.7097	58.536	1.5538	52.649	-0.048869
64.562	7.0108	69.408	3.9214	58.602	1.8525	52.715	0.037708
64.628	6.6933	69.474	3.9955	58.669	1.7287	52.782	0.11245
64.695	6.4108	69.541	4.0136	58.735	1.4465	52.848	0.00096656
64.761	6.3851	69.607	4.1059	58.802	1.5304	52.915	-0.017513
64.828	6.4073	69.674	4.1405	58.868	1.8763	52.981	-0.043017
64.894	5.914	69.74	4.4351	58.935	1.9209	53.048	0.062898
64.961	5.532	69.807	4.1283	59.001	1.8835	53.114	-0.096501
65.028	5.4507	69.873	4.3152	59.068	1.812	53.181	-0.067912
65.094	5.3438	69.94	4.3922	59.134	1.8075	53.248	-0.00334
65.161	4.9514	70.006	4.5751	59.201	1.939	53.314	-0.091082
65.227	4.7542	70.073	4.6336	59.267	1.9446	53.381	0.044266
65.294	4.7436	70.139	4.6718	59.334	2.0273	53.447	0.087406
65.36	4.4061	70.206	4.63	59.4	1.981	53.514	-0.019648
65.427	4.2989	70.272	4.7436	59.467	2.0409	53.58	-0.10988
65.493	4.2981	70.339	4.8251	59.533	2.4162	53.647	0.024163
65.56	4.1556	70.405	4.983	59.6	2.0904	53.713	0.067555
65.626	3.7772	70.472	5.0317	59.666	2.3785	53.78	0.11068
65.693	3.3943	70.538	4.9642	59.733	2.3656	53.846	-0.052905
65.759	3.2449	70.605	5.0301	59.799	2.4259	53.913	0.017267
65.826	3.2588	70.671	5.2863	59.866	2.6132	53.979	-0.020326
65.893	3.3147	70.738	5.4314	59.932	2.5756	54.046	0.22242
65.959	3.2071	70.804	5.6538	59.999	2.8375	54.112	0.12946
66.026	2.9011	70.871	6.0906	60.065	2.9295	54.179	0.1147
66.092	2.8919	70.937	5.9489	60.132	2.8379	54.245	0.15056
66.159	2.6385	71.004	6.0133	60.198	2.8281	54.312	0.21085
66.225	2.4484	71.07	6.1638	60.265	2.7102	54.378	-0.046469
66.292	2.5966	71.137	6.3294	60.331	2.9407	54.445	0.0042019
66.358	2.2061	71.203	6.281	60.398	3.2609	54.511	-0.062335
66.425	1.8542	71.27	6.3709	60.464	3.1627	54.578	-0.033606
66.491	1.7304	71.336	6.6145	60.531	3.3961	54.644	0.074976
66.558	1.7555	71.403	6.8822	60.597	3.6195	54.711	-0.014114
66.624	1.5717	71.469	7.0352	60.664	3.662	54.777	0.057239
66.691	1.7024	71.536	7.1561	60.73	3.5413	54.844	0.091584
66.758	1.5856	71.602	7.3491	60.797	3.6188	54.91	0.10885
66.824	1.7148	71.669	7.5407	60.863	4.0552	54.977	0.20607
66.891	1.347	71.735	7.5649	60.93	4.3277	55.043	0.13573
66.957	1.2739	71.802	7.6786	60.996	4.318	55.11	0.14223
67.024	1.2322	71.868	7.7274	61.063	4.2571	55.176	0.18111
67.09	1.2456	71.935	7.9773	61.129	4.0737	55.243	0.11212
67.157	0.98784	72.001	8.054	61.196	4.3841	55.309	0.13957
67.223	0.98761	72.068	8.4309	61.262	4.8518	55.376	0.07924
67.29	0.93025	72.134	8.5415	61.329	4.8923	55.443	0.053363
67.356	1.0286	72.201	8.7388	61.395	4.8835	55.509	0.1355
67.423	0.91576	72.267	9.1938	61.462	5.2695	55.576	0.28942
67.489	0.9024	72.334	9.1294	61.528	5.3671	55.642	0.1207
67.556	0.82133	72.4	9.5004	61.595	5.2637	55.709	0.098067
67.623	0.69806	72.467	9.6823	61.661	5.5264	55.775	0.11728
67.689	0.61995	72.533	9.5797	61.728	5.7194	55.842	0.023765
67.756	0.78865	72.6	9.9978	61.794	5.6831	55.908	0.026882
67.822	0.64233	72.666	10.348	61.861	6.1171	55.975	0.076636
67.889	0.5155	72.733	10.705	61.927	6.1306	56.041	0.02804
67.955	0.61806	72.799	10.478	61.994	6.0763	56.108	0.019562
68.022	0.56263	72.866	10.969	62.06	6.2585	56.174	0.094356
68.088	0.50647	72.932	11.631	62.127	6.376	56.241	0.18101
68.155	0.47859	72.999	11.609	62.193	6.7151	56.307	0.074788
68.221	0.21523	73.065	11.775	62.26	6.891	56.374	0.098373
68.288	0.35438	73.132	11.971	62.326	7.0784	56.44	0.14075
68.354	0.44299	73.198	12.308	62.393	7.1823	56.507	0.0071365
68.421	0.29971	73.265	12.612	62.459	7.0867	56.573	0.045456
68.488	0.26745	73.331	12.963	62.526	7.1948	56.64	-0.071424
68.554	0.23108	73.398	13.176	62.592	7.7438	56.706	0.050437
68.621	0.089591	73.464	13.53	62.659	7.8014	56.773	0.12381
68.687	0.12242	73.531	13.802	62.725	7.8834	56.839	0.11481
68.754	0.32387	73.597	14.256	62.792	7.9097	56.906	0.089471
68.82	0.26424	73.664	14.306	62.858	8.4105	56.972	0.13216
68.887	0.20873	73.73	14.704	62.925	8.5968	57.039	0.11887
68.953	0.07669	73.797	14.88	62.991	8.5472	57.105	0.014239
69.02	0.0021268	73.863	15.129	63.058	8.8606	57.172	0.089018
69.086	0.15326	73.93	15.575	63.124	8.8999	57.238	0.079505
69.153	-0.010706	73.996	15.887	63.191	9.1047	57.305	0.060184
69.219	-0.066771	74.063	16.393	63.257	9.3103	57.371	-4.1848e-05
69.286	0.16433	74.129	16.726	63.324	9.3538	57.438	0.027245
69.353	-0.064243	74.196	17.071	63.39	9.5179	57.504	0.064464
69.419	0.11497	74.262	17.4	63.457	9.6912	57.571	0.04229
69.486	-0.0035249	74.329	17.59	63.523	9.8178	57.637	0.047333
69.552	0.13146	74.395	18.074	63.59	9.917	57.704	0.10441
69.619	0.19518	74.462	18.43	63.656	9.9569	57.771	0.028081
69.685	0.2282	74.528	18.685	63.723	10.017	57.837	0.0047419
69.752	0.19388	74.595	18.783	63.789	10.019	57.904	0.058266
69.818	0.026832	74.661	19.352	63.856	10.153	57.97	0.10847
69.885	0.095798	74.728	19.662	63.922	10.042	58.037	0.041082
69.951	-0.1434	74.794	19.962	63.989	10.127	58.103	0.16747
70.018	0.029649	74.861	20.515	64.055	10.31	58.17	0.095322
70.084	0.16923	74.927	20.955	64.122	10.547	58.236	0.059202
70.151	0.16895	74.994	21.34	64.188	10.722	58.303	-0.0030991
70.218	-0.12083	75.06	21.339	64.255	10.635	58.369	0.044058
70.284	-0.05694	75.127	21.77	64.321	10.728	58.436	0.035606
70.351	0.018823	75.193	22.213	64.388	10.884	58.502	-0.087735
70.417	0.033347	75.26	22.548	64.454	10.889	58.569	-0.068888
70.484	-0.061033	75.326	22.921	64.521	10.865	58.635	-0.012327
70.55	-0.055737	75.393	23.142	64.587	10.691	58.702	-0.029142
70.617	0.072119	75.459	23.6	64.654	10.633	58.768	-0.024168
70.683	-0.018352	75.526	23.995	64.72	10.632	58.835	0.0078389
70.75	0.11038	75.592	24.209	64.787	10.596	58.901	0.12329
70.816	-0.14437	75.659	24.716	64.853	10.561	58.968	0.027192
70.883	-0.10497	75.725	24.93	64.92	10.815	59.034	0.073877
70.949	-0.097136	75.792	25.145	64.986	10.654	59.101	0.12193
71.016	0.16221	75.858	25.423	65.052	10.415	59.167	-0.053054
71.083	0.012426	75.925	25.678	65.119	10.349	59.234	-0.014325
71.149	-0.068796	75.991	26.045	65.185	10.216	59.3	0.089335
71.216	-0.031488	76.058	26.274	65.252	10.188	59.367	0.057743
71.282	-0.082702	76.124	26.772	65.318	10.191	59.433	0.053421
71.349	0.089151	76.191	26.967	65.385	10.124	59.5	0.049637
71.415	0.1265	76.257	27.287	65.451	10.212	59.566	0.057164
71.482	0.010093	76.324	27.237	65.518	10.227	59.633	0.0066392
71.548	0.1109	76.39	27.67	65.584	10.052	59.699	-0.0041874
71.615	0.13355	76.457	28.024	65.651	10.063	59.766	0.020588
71.681	-0.029292	76.523	28.308	65.717	10.045	59.832	-0.0054853
71.748	0.0083298	76.59	28.684	65.784	9.9969	59.899	-0.027049
71.814	-0.087091	76.656	28.823	65.85	9.6965	59.966	0.028246
71.881	-0.039169	76.723	28.944	65.917	9.4331	60.032	0.097954
71.948	0.15444	76.789	28.884	65.983	9.3849	60.099	-0.090584
72.014	-0.07376	76.856	29.14	66.05	9.4334	60.165	-0.022247
72.081	-0.14548	76.922	29.552	66.116	9.3473	60.232	0.014611
		76.989	29.728	66.183	9.3005	60.298	0.17957
		77.055	29.478	66.249	9.3629	60.365	0.15388
		77.122	29.783	66.316	9.0913	60.431	0.13692
		77.188	29.975	66.382	9.1142	60.498	0.16176
		77.255	30.075	66.449	9.0783	60.564	0.17233
		77.321	30.164	66.515	9.1877	60.631	0.058204
		77.388	30.334	66.582	9.1319	60.697	0.22901
		77.454	30.342	66.648	8.9949	60.764	0.15214
		77.521	30.465	66.715	8.7075	60.83	0.11433
		77.587	30.513	66.781	8.763	60.897	0.096476
		77.654	30.472	66.848	8.8453	60.963	0.14892
		77.72	30.427	66.914	8.5947	61.03	0.073336
		77.787	30.442	66.981	8.7282	61.096	0.081071
		77.853	30.583	67.047	8.8912	61.163	0.1424
		77.92	30.492	67.114	8.8021	61.229	0.11839
		77.986	30.439	67.18	8.7673	61.296	0.15855
		78.053	30.55	67.247	8.8719	61.362	0.21593
		78.119	30.423	67.313	8.7418	61.429	0.20455
		78.186	30.39	67.38	8.4642	61.495	0.13905
		78.252	30.374	67.446	8.679	61.562	0.10674
		78.319	30.167	67.513	8.6292	61.628	0.045047
		78.385	30.152	67.579	8.7997	61.695	0.16517
		78.452	29.949	67.646	8.6334	61.761	0.15267
		78.518	30.003	67.712	8.7919	61.828	0.20889
		78.585	29.794	67.779	8.8767	61.894	0.41398
		78.651	29.602	67.845	8.7581	61.961	0.29691
		78.718	29.404	67.912	8.8303	62.027	0.12277
		78.784	28.958	67.978	8.6718	62.094	-0.086593
		78.851	28.916	68.045	8.8793	62.161	-0.059469
		78.917	28.554	68.111	8.9898	62.227	0.085084
		78.984	28.362	68.178	9.0046	62.294	0.09419
		79.05	28.102	68.244	9.0206	62.36	0.083697
		79.117	27.779	68.311	9.3202	62.427	0.15925
		79.183	27.35	68.377	9.5475	62.493	0.18714
		79.25	27.099	68.444	9.5582	62.56	0.10829
		79.316	26.965	68.51	9.6544	62.626	0.017197
		79.383	26.81	68.577	9.6023	62.693	0.022163
		79.449	26.38	68.643	9.6351	62.759	-0.081831
		79.516	26.17	68.71	9.9086	62.826	-0.068528
		79.582	25.684	68.776	9.9717	62.892	0.083859
		79.649	25.589	68.843	10.197	62.959	0.17282
		79.715	25.26	68.909	10.197	63.025	0.11621
		79.782	24.864	68.976	10.409	63.092	0.094237
		79.848	24.288	69.042	10.51	63.158	0.19804
		79.915	23.883	69.109	10.486	63.225	0.18318
		79.981	23.74	69.175	10.63	63.291	0.093734
		80.048	23.329	69.242	11.073	63.358	0.089531
		80.114	22.951	69.308	11.121	63.424	0.14514
		80.181	22.451	69.375	11.227	63.491	0.14935
		80.247	22.216	69.441	11.508	63.557	0.11932
		80.314	21.788	69.508	11.707	63.624	0.096438
		80.38	21.533	69.574	11.84	63.69	0.024797
		80.447	21.064	69.641	11.901	63.757	-0.095781
		80.513	20.665	69.707	12.12	63.823	0.021196
		80.58	20.354	69.774	12.35	63.89	0.17858
		80.646	20.112	69.84	12.439	63.956	0.081445
		80.713	19.619	69.907	12.663	64.023	0.090371
		80.779	19.317	69.973	13.048	64.089	0.060024
		80.846	19.167	70.04	13.229	64.156	0.21176
		80.912	18.671	70.106	13.436	64.222	0.20648
		80.979	18.12	70.173	13.494	64.289	0.082998
		81.045	17.792	70.239	13.89	64.356	0.021744
		81.112	17.339	70.306	13.995	64.422	0.21784
		81.178	17.035	70.372	14.286	64.489	0.22786
		81.245	16.89	70.439	14.423	64.555	0.064485
		81.311	16.336	70.505	14.694	64.622	0.11802
		81.378	16.039	70.572	14.881	64.688	0.18182
		81.444	15.551	70.638	14.971	64.755	0.055053
		81.511	15.301	70.705	15.212	64.821	0.0591
		81.577	14.984	70.771	15.733	64.888	0.22892
		81.644	14.487	70.838	15.893	64.954	0.16382
		81.71	14.264	70.904	15.975	65.021	0.03775
		81.777	13.765	70.971	16.32	65.087	-0.0095504
		81.843	13.572	71.037	16.737	65.154	0.18196
		81.91	13.416	71.104	16.927	65.22	0.19437
		81.976	13.136	71.17	17.283	65.287	0.075739
		82.043	12.8	71.237	17.575	65.353	0.072845
		82.109	12.439	71.303	17.784	65.42	0.085817
		82.176	12.083	71.369	18.199	65.486	0.045602
		82.242	12.038	71.436	18.302	65.553	0.17249
		82.309	11.722	71.502	18.614	65.619	0.08543
		82.375	11.412	71.569	19.07	65.686	0.1429
		82.442	11.202	71.635	19.505	65.752	0.14779
		82.508	10.85	71.702	19.763	65.819	0.17894
		82.575	10.722	71.768	19.976	65.885	0.1391
		82.641	10.184	71.835	20.186	65.952	0.060894
		82.708	10.036	71.901	20.167	66.018	0.16573
		82.774	9.7725	71.968	20.284	66.085	0.20281
		82.841	9.4388	72.034	20.531	66.151	0.097944
		82.907	9.3971	72.101	20.803	66.218	0.15886
		82.974	9.0203	72.167	21.398	66.284	0.12556
		83.04	8.9661	72.234	21.543	66.351	0.1248
		83.107	8.9486	72.3	21.66	66.417	0.18924
		83.173	8.2458	72.367	21.922	66.484	0.044181
		83.24	8.1977	72.433	22.262	66.551	0.11282
		83.306	8.0922	72.5	22.484	66.617	0.13272
		83.373	7.7131	72.566	22.801	66.684	0.017651
		83.439	7.5335	72.633	23.247	66.75	0.029434
		83.506	7.3601	72.699	23.629	66.817	0.11448
		83.572	7.5377	72.766	23.886	66.883	0.1866
		83.639	7.4655	72.832	24.204	66.95	0.27705
		83.705	7.1969	72.899	24.325	67.016	0.050728
		83.772	6.945	72.965	24.679	67.083	0.066087
		83.838	6.6639	73.032	25.114	67.149	0.076042
		83.905	6.5192	73.098	25.239	67.216	0.14539
		83.971	6.4743	73.165	25.64	67.282	0.19261
		84.038	6.4814	73.231	25.761	67.349	0.20696
		84.104	6.3254	73.298	25.996	67.415	0.3748
		84.171	6.1993	73.364	26.58	67.482	0.34634
		84.237	6.0593	73.431	26.913	67.548	0.34693
		84.304	5.9704	73.497	26.938	67.615	0.23188
		84.37	5.8922	73.564	27.471	67.681	0.25638
		84.437	5.8591	73.63	27.895	67.748	0.32021
		84.503	5.5185	73.697	27.766	67.814	0.27941
		84.57	5.5603	73.763	28.212	67.881	0.32244
		84.636	5.5061	73.83	28.492	67.947	0.36078
		84.703	5.1756	73.896	28.871	68.014	0.36707
		84.769	4.8908	73.963	28.861	68.08	0.35565
		84.836	5.0357	74.029	29.136	68.147	0.30805
		84.902	5.0206	74.096	29.585	68.213	0.31691
		84.969	4.7862	74.162	29.726	68.28	0.1341
		85.035	4.6277	74.229	29.913	68.346	0.2418
		85.102	4.5499	74.295	30.265	68.413	0.56761
		85.168	4.5777	74.362	30.527	68.479	0.57414
		85.235	4.4711	74.428	30.681	68.546	0.38013
		85.301	4.3372	74.495	30.808	68.612	0.38563
		85.368	4.0638	74.561	30.971	68.679	0.44864
		85.434	4.0746	74.628	31.256	68.746	0.60414
		85.501	3.7772	74.694	31.654	68.812	0.50631
		85.567	3.625	74.761	31.561	68.879	0.52987
		85.634	3.3718	74.827	31.602	68.945	0.59548
		85.7	3.4257	74.894	31.911	69.012	0.68763
		85.767	3.3095	74.96	32.162	69.078	0.48647
		85.833	3.3887	75.027	32.326	69.145	0.74367
		85.9	3.2576	75.093	32.329	69.211	0.73501
		85.966	3.1216	75.16	32.572	69.278	0.73801
		86.033	3.1251	75.226	32.929	69.344	0.61298
		86.099	2.978	75.293	32.949	69.411	0.80999
		86.166	2.9859	75.359	33.04	69.477	0.72776
		86.232	2.8544	75.426	33.099	69.544	0.68934
		86.299	2.5431	75.492	33.196	69.61	0.73708
		86.365	2.5708	75.559	33.308	69.677	0.85424
		86.432	2.5129	75.625	33.134	69.743	1.0426
		86.498	2.6113	75.692	33.176	69.81	1.0221
		86.565	2.6241	75.758	33.38	69.876	0.94915
		86.631	2.4379	75.825	33.431	69.943	0.97325
		86.698	2.3454	75.891	33.453	70.009	1.1178
		86.764	2.0603	75.958	33.551	70.076	1.1502
		86.831	2.0858	76.024	33.546	70.142	1.1816
		86.897	2.1643	76.091	33.406	70.209	1.3438
		86.964	2.1183	76.157	33.3	70.275	1.2701
		87.03	1.9799	76.224	33.358	70.342	1.359
		87.097	1.8155	76.29	33.334	70.408	1.3267
		87.163	1.7206	76.357	33.324	70.475	1.4995
		87.23	1.5606	76.423	33.174	70.541	1.6077
		87.296	1.6326	76.49	32.967	70.608	1.5989
		87.363	1.7494	76.556	32.664	70.674	1.7098
		87.429	1.4978	76.623	32.798	70.741	1.8119
		87.496	1.5009	76.689	32.677	70.807	1.8024
		87.562	1.3281	76.756	32.729	70.874	1.8911
		87.629	1.2993	76.822	32.572	70.941	1.9362
		87.695	1.2372	76.889	32.676	71.007	2.0539
		87.762	1.1884	76.955	32.332	71.074	2.1863
		87.828	1.1081	77.022	32.15	71.14	2.3051
		87.895	1.1629	77.088	32.019	71.207	2.4552
		87.961	1.0555	77.155	31.535	71.273	2.5348
		88.028	1.0005	77.221	31.242	71.34	2.5854
		88.094	1.0231	77.288	30.991	71.406	2.65
		88.161	0.9108	77.354	30.769	71.473	2.7943
		88.227	0.9718	77.421	30.669	71.539	2.8807
		88.294	0.63642	77.487	30.41	71.606	2.9456
		88.36	0.95409	77.554	30.102	71.672	3.0492
		88.427	0.69541	77.62	29.775	71.739	3.273
		88.493	0.82935	77.686	29.257	71.805	3.4038
		88.56	0.62512	77.753	29.082	71.872	3.5227
		88.626	0.47677	77.819	28.799	71.938	3.5263
		88.693	0.33591	77.886	28.473	72.005	3.7112
		88.759	0.47202	77.952	28.009	72.071	3.8796
		88.826	0.53766	78.019	27.755	72.138	3.8926
		88.892	0.43398	78.085	27.792	72.204	4
		88.959	0.5104	78.152	27.432	72.271	4.169
		89.025	0.34126	78.218	26.876	72.337	4.2756
		89.092	0.47723	78.285	26.482	72.404	4.4747
		89.158	0.21553	78.351	26.058	72.47	4.6075
		89.225	0.25952	78.418	25.457	72.537	4.8746
		89.291	0.39655	78.484	25.369	72.603	5.0229
		89.358	0.081381	78.551	25.021	72.67	5.2835
		89.424	0.12707	78.617	24.97	72.736	5.4288
		89.491	0.24479	78.684	24.516	72.803	5.5621
		89.557	0.067853	78.75	23.938	72.869	5.7034
		89.624	0.18465	78.817	23.381	72.936	5.8003
		89.69	0.1248	78.883	23.078	73.002	5.9754
		89.757	-0.0075609	78.95	22.843	73.069	6.0463
		89.823	0.15676	79.016	22.207	73.136	6.248
		89.89	0.38908	79.083	21.661	73.202	6.398
		89.956	0.17513	79.149	21.514	73.269	6.6182
		90.023	0.31941	79.216	20.986	73.335	6.8551
		90.089	0.32457	79.282	20.421	73.402	7.0144
		90.156	-0.047078	79.349	19.955	73.468	7.13
		90.222	-0.060418	79.415	19.504	73.535	7.3898
		90.289	-0.22244	79.482	19.021	73.601	7.6214
		90.355	-0.28315	79.548	18.731	73.668	7.7872
		90.422	0.068154	79.615	18.063	73.734	7.8765
		90.488	0.19556	79.681	17.789	73.801	8.1398
		90.555	0.009164	79.748	17.31	73.867	8.4059
		90.621	0.10053	79.814	16.955	73.934	8.5819
		90.688	0.061274	79.881	16.466	74	8.7669
		90.754	-0.034332	79.947	15.979	74.067	9.0228
		90.821	0.039633	80.014	15.174	74.133	9.3067
		90.887	-0.086912	80.08	14.649	74.2	9.5175
		90.954	-0.025755	80.147	14.355	74.266	9.6877
		91.02	-0.080271	80.213	14.074	74.333	9.8153
		91.087	0.14791	80.28	13.493	74.399	10.155
		91.153	0.025115	80.346	13.021	74.466	10.442
		91.22	0.12856	80.413	12.601	74.532	10.568
		91.286	0.039438	80.479	12.024	74.599	10.824
		91.353	-0.026588	80.546	11.522	74.665	11.152
		91.419	0.13376	80.612	11.184	74.732	11.168
		91.486	0.028598	80.679	10.695	74.798	11.38
		91.552	0.096972	80.745	10.356	74.865	11.73
		91.619	0.15172	80.812	9.8451	74.931	12.049
		91.685	-0.095267	80.878	9.6069	74.998	12.288
		91.752	-0.064544	80.945	9.3341	75.064	12.555
		91.818	-0.064625	81.011	8.7903	75.131	12.797
		91.885	0.02352	81.078	8.2186	75.197	13.075
		91.951	-0.14862	81.144	7.6717	75.264	13.196
		92.018	-0.12025	81.211	7.2873	75.331	13.417
				81.277	7.176	75.397	13.625
				81.344	6.9841	75.464	13.97
				81.41	6.1964	75.53	14.239
				81.477	6.1106	75.597	14.376
				81.543	5.7078	75.663	14.665
				81.61	5.4492	75.73	14.787
				81.676	4.9101	75.796	14.993
				81.743	4.8063	75.863	15.201
				81.809	4.6514	75.929	15.497
				81.876	4.1414	75.996	15.588
				81.942	3.8902	76.062	15.886
				82.009	3.5281	76.129	16.051
				82.075	3.407	76.195	16.241
				82.142	3.2601	76.262	16.455
				82.208	3.0585	76.328	16.621
				82.275	2.7541	76.395	16.818
				82.341	2.4183	76.461	17.105
				82.408	2.4935	76.528	17.241
				82.474	2.2561	76.594	17.437
				82.541	1.7677	76.661	17.651
				82.607	1.7827	76.727	17.858
				82.674	1.5988	76.794	17.956
				82.74	1.538	76.86	18.073
				82.807	1.2195	76.927	18.2
				82.873	1.1647	76.993	18.38
				82.94	1.1269	77.06	18.434
				83.006	1.0732	77.126	18.65
				83.073	1.0592	77.193	18.794
				83.139	1.0096	77.259	18.904
				83.206	0.87454	77.326	19.003
				83.272	0.71128	77.392	19.118
				83.339	0.64077	77.459	19.206
				83.405	0.50475	77.526	19.315
				83.472	0.55132	77.592	19.301
				83.538	0.47223	77.659	19.375
				83.605	0.47676	77.725	19.428
				83.671	0.31085	77.792	19.453
				83.738	0.45469	77.858	19.419
				83.804	0.46568	77.925	19.439
				83.871	0.24573	77.991	19.447
				83.937	0.22872	78.058	19.381
				84.004	0.18998	78.124	19.306
				84.07	0.13619	78.191	19.241
				84.136	0.068908	78.257	19.371
				84.203	-0.022088	78.324	19.252
				84.269	0.16901	78.39	19.105
				84.336	0.046135	78.457	19.099
				84.402	0.10366	78.523	18.928
				84.469	0.18563	78.59	18.821
				84.535	0.079251	78.656	18.643
				84.602	0.04133	78.723	18.505
				84.668	-0.12878	78.789	18.364
				84.735	-0.043569	78.856	18.221
				84.801	0.095461	78.922	18.012
				84.868	0.011522	78.989	17.98
				84.934	0.05529	79.055	17.701
				85.001	0.14544	79.122	17.519
				85.067	0.21404	79.188	17.351
				85.134	-0.11968	79.255	17.02
				85.2	-0.01701	79.321	16.689
				85.267	-0.066218	79.388	16.44
				85.333	0.13123	79.454	16.091
				85.4	0.36283	79.521	15.812
				85.466	0.55045	79.587	15.71
				85.533	0.07582	79.654	15.421
				85.599	-0.0074715	79.721	15.177
				85.666	0.24896	79.787	14.87
				85.732	0.087683	79.854	14.516
				85.799	0.057327	79.92	14.213
				85.865	-0.0070487	79.987	14.068
				85.932	-0.11642	80.053	13.63
				85.998	-0.053663	80.12	13.37
				86.065	0.11636	80.186	13.081
				86.131	-0.028418	80.253	12.664
				86.198	-0.054433	80.319	12.238
				86.264	0.17212	80.386	11.854
				86.331	0.26208	80.452	11.445
				86.397	0.0031427	80.519	11.148
				86.464	-0.066303	80.585	10.787
				86.53	-0.060981	80.652	10.583
				86.597	-0.22	80.718	10.316
				86.663	-0.20291	80.785	9.7879
				86.73	-0.19511	80.851	9.5369
				86.796	-0.17105	80.918	9.252
				86.863	-0.12879	80.984	8.621
				86.929	0.10557	81.051	8.4006
				86.996	-0.068291	81.117	8.0783
				87.062	-0.11392	81.184	7.9135
				87.129	-0.10047	81.25	7.4743
				87.195	-0.049562	81.317	7.1845
				87.262	-0.0071422	81.383	6.8392
				87.328	0.0095237	81.45	6.6268
				87.395	-0.031346	81.516	6.2953
				87.461	0.024952	81.583	6.0959
				87.528	0.24903	81.649	5.7654
				87.594	0.0072045	81.716	5.4622
				87.661	0.17318	81.782	5.1349
				87.727	-0.019152	81.849	4.9245
				87.794	0.26028	81.916	4.6424
				87.86	0.020015	81.982	4.381
				87.927	-0.09391	82.049	4.1852
						82.115	3.8619
						82.182	3.6487
						82.248	3.4994
						82.315	3.3057
						82.381	3.1533
						82.448	2.9922
						82.514	2.6983
						82.581	2.5439
						82.647	2.364
						82.714	2.3069
						82.78	2.0788
						82.847	1.9701
						82.913	1.8479
						82.98	1.6878
						83.046	1.7309
						83.113	1.5808
						83.179	1.4296
						83.246	1.2069
						83.312	1.2324
						83.379	1.1098
						83.445	1.0379
						83.512	0.98883
						83.578	0.88132
						83.645	0.83546
						83.711	0.52871
						83.778	0.55122
						83.844	0.54263
						83.911	0.53257
						83.977	0.52759
						84.044	0.5157
						84.11	0.37142
						84.177	0.35731
						84.244	0.56108
						84.31	0.44494
						84.377	0.36924
						84.443	0.35312
						84.51	0.16225
						84.576	0.20106
						84.643	0.24652
						84.709	0.24059
						84.776	0.25541
						84.842	0.17378
						84.909	0.2248
						84.975	0.33483
						85.042	0.24093
						85.108	0.18866
						85.175	0.12558
						85.241	0.17749
						85.308	0.19361
						85.374	0.08123
						85.441	0.10102
						85.507	0.10501
						85.574	0.080747
						85.64	0.052087
						85.707	0.012431
						85.773	-0.12928
						85.84	-0.073496
						85.906	-0.081267
						85.973	-0.080911
						86.039	0.041095
						86.106	0.077122
						86.172	0.047216
						86.239	-0.056744
						86.305	-0.049291
						86.372	0.057068
						86.439	0.058832
						86.505	-0.08256
						86.572	-0.11312
						86.638	-0.02558
						86.705	0.01655
						86.771	0.01805
						86.838	0.032525
						86.904	0.073622
						86.971	0.099297
						87.037	0.085067
						87.104	-0.036316
						87.17	0.035456
						87.237	0.0072108
						87.303	0.084409
						87.37	-0.071606
						87.436	-0.077259
						87.503	-0.074142
						87.569	-0.013765
						87.636	-0.030944
						87.702	0.068304
						87.769	0.11275
						87.835	0.014481
						87.902	-0.04107
						87.968	-0.098951

## Sheet: Fig. 2d
Figure 2d. The fits to the SAXS data from the best-fitting NMR structure of the full-atom AstaPo1(AXT) complex, from the AstaPo1 FAS1 domain (residues 39-204; model Rg 1.85 nm), from the Bombyx mori Carotenoid-Binding Protein (model Rg 1.85 nm) 22, and from the Synechocystis Orange Carotenoid Protein (model Rg 2.05 nm) 28. The quality of the fits is indicated as X2 for each case. The insert shows…
all data for each protein (fit) are presented in columns: s I error I(fit)
AstaP_AXT NMR model RGT:20.87Ang Chi^2: 1.499							39-204 model FAS1 RGT:18.43Ang Chi^2:25.999							BmCBP RGT:18.49Ang Chi^2:26.206							4xb5.pdb RGT:20.46Ang Chi^2:33.368
0.000000E+00 0.000000E+00 0.000000E+00 0.865542E+02							0.000000E+00 0.000000E+00 0.000000E+00 0.797836E+02							0.000000E+00 0.000000E+00 0.000000E+00 0.801592E+02							0.000000E+00 0.000000E+00 0.000000E+00 0.884538E+02
0.200000E-02 0.000000E+00 0.000000E+00 0.865028E+02							0.200000E-02 0.000000E+00 0.000000E+00 0.797481E+02							0.200000E-02 0.000000E+00 0.000000E+00 0.801232E+02							0.200000E-02 0.000000E+00 0.000000E+00 0.884050E+02
0.400000E-02 0.000000E+00 0.000000E+00 0.863520E+02							0.400000E-02 0.000000E+00 0.000000E+00 0.796409E+02							0.400000E-02 0.000000E+00 0.000000E+00 0.800148E+02							0.400000E-02 0.000000E+00 0.000000E+00 0.882584E+02
0.600000E-02 0.000000E+00 0.000000E+00 0.861022E+02							0.600000E-02 0.000000E+00 0.000000E+00 0.794626E+02							0.600000E-02 0.000000E+00 0.000000E+00 0.798344E+02							0.600000E-02 0.000000E+00 0.000000E+00 0.880145E+02
0.800000E-02 0.000000E+00 0.000000E+00 0.857544E+02							0.800000E-02 0.000000E+00 0.000000E+00 0.792135E+02							0.800000E-02 0.000000E+00 0.000000E+00 0.795824E+02							0.800000E-02 0.000000E+00 0.000000E+00 0.876742E+02
0.100000E-01 0.000000E+00 0.000000E+00 0.853094E+02							0.100000E-01 0.000000E+00 0.000000E+00 0.788945E+02							0.100000E-01 0.000000E+00 0.000000E+00 0.792597E+02							0.100000E-01 0.000000E+00 0.000000E+00 0.872387E+02
0.120000E-01 0.000000E+00 0.000000E+00 0.847688E+02							0.120000E-01 0.000000E+00 0.000000E+00 0.785064E+02							0.120000E-01 0.000000E+00 0.000000E+00 0.788671E+02							0.120000E-01 0.000000E+00 0.000000E+00 0.867094E+02
0.140000E-01 0.000000E+00 0.000000E+00 0.841347E+02							0.140000E-01 0.000000E+00 0.000000E+00 0.780502E+02							0.140000E-01 0.000000E+00 0.000000E+00 0.784056E+02							0.140000E-01 0.000000E+00 0.000000E+00 0.860880E+02
0.160000E-01 0.000000E+00 0.000000E+00 0.834097E+02							0.160000E-01 0.000000E+00 0.000000E+00 0.775268E+02							0.160000E-01 0.000000E+00 0.000000E+00 0.778762E+02							0.160000E-01 0.000000E+00 0.000000E+00 0.853764E+02
0.180000E-01 0.000000E+00 0.000000E+00 0.825965E+02							0.180000E-01 0.000000E+00 0.000000E+00 0.769375E+02							0.180000E-01 0.000000E+00 0.000000E+00 0.772801E+02							0.180000E-01 0.000000E+00 0.000000E+00 0.845769E+02
0.188683E-01 0.834929E+02 0.462067E+00 0.822168E+02							0.188683E-01 0.834929E+02 0.462067E+00 0.766615E+02							0.188683E-01 0.834929E+02 0.462067E+00 0.770010E+02							0.188683E-01 0.834929E+02 0.462067E+00 0.842030E+02
0.193850E-01 0.837112E+02 0.456541E+00 0.819834E+02							0.193850E-01 0.837112E+02 0.456541E+00 0.764915E+02							0.193850E-01 0.837112E+02 0.456541E+00 0.768291E+02							0.193850E-01 0.837112E+02 0.456541E+00 0.839730E+02
0.199016E-01 0.829646E+02 0.442604E+00 0.817444E+02							0.199016E-01 0.829646E+02 0.442604E+00 0.763173E+02							0.199016E-01 0.829646E+02 0.442604E+00 0.766530E+02							0.199016E-01 0.829646E+02 0.442604E+00 0.837374E+02
0.204183E-01 0.828619E+02 0.432444E+00 0.815000E+02							0.204183E-01 0.828619E+02 0.432444E+00 0.761388E+02							0.204183E-01 0.828619E+02 0.432444E+00 0.764726E+02							0.204183E-01 0.828619E+02 0.432444E+00 0.834963E+02
0.209349E-01 0.831014E+02 0.426659E+00 0.812501E+02							0.209349E-01 0.831014E+02 0.426659E+00 0.759562E+02							0.209349E-01 0.831014E+02 0.426659E+00 0.762879E+02							0.209349E-01 0.831014E+02 0.426659E+00 0.832497E+02
0.214516E-01 0.819102E+02 0.416214E+00 0.809949E+02							0.214516E-01 0.819102E+02 0.416214E+00 0.757694E+02							0.214516E-01 0.819102E+02 0.416214E+00 0.760991E+02							0.214516E-01 0.819102E+02 0.416214E+00 0.829977E+02
0.219682E-01 0.810123E+02 0.408776E+00 0.807345E+02							0.219682E-01 0.810123E+02 0.408776E+00 0.755785E+02							0.219682E-01 0.810123E+02 0.408776E+00 0.759061E+02							0.219682E-01 0.810123E+02 0.408776E+00 0.827403E+02
0.224849E-01 0.815203E+02 0.405877E+00 0.804688E+02							0.224849E-01 0.815203E+02 0.405877E+00 0.753835E+02							0.224849E-01 0.815203E+02 0.405877E+00 0.757090E+02							0.224849E-01 0.815203E+02 0.405877E+00 0.824775E+02
0.230016E-01 0.803950E+02 0.395072E+00 0.801980E+02							0.230016E-01 0.803950E+02 0.395072E+00 0.751845E+02							0.230016E-01 0.803950E+02 0.395072E+00 0.755078E+02							0.230016E-01 0.803950E+02 0.395072E+00 0.822095E+02
0.235182E-01 0.806510E+02 0.385019E+00 0.799221E+02							0.235182E-01 0.806510E+02 0.385019E+00 0.749814E+02							0.235182E-01 0.806510E+02 0.385019E+00 0.753025E+02							0.235182E-01 0.806510E+02 0.385019E+00 0.819363E+02
0.240349E-01 0.804793E+02 0.386083E+00 0.796412E+02							0.240349E-01 0.804793E+02 0.386083E+00 0.747743E+02							0.240349E-01 0.804793E+02 0.386083E+00 0.750932E+02							0.240349E-01 0.804793E+02 0.386083E+00 0.816580E+02
0.245515E-01 0.802886E+02 0.377956E+00 0.793553E+02							0.245515E-01 0.802886E+02 0.377956E+00 0.745633E+02							0.245515E-01 0.802886E+02 0.377956E+00 0.748799E+02							0.245515E-01 0.802886E+02 0.377956E+00 0.813745E+02
0.250682E-01 0.791981E+02 0.369136E+00 0.790646E+02							0.250682E-01 0.791981E+02 0.369136E+00 0.743484E+02							0.250682E-01 0.791981E+02 0.369136E+00 0.746627E+02							0.250682E-01 0.791981E+02 0.369136E+00 0.810860E+02
0.255849E-01 0.788516E+02 0.367202E+00 0.787691E+02							0.255849E-01 0.788516E+02 0.367202E+00 0.741295E+02							0.255849E-01 0.788516E+02 0.367202E+00 0.744415E+02							0.255849E-01 0.788516E+02 0.367202E+00 0.807925E+02
0.261015E-01 0.793109E+02 0.359794E+00 0.784689E+02							0.261015E-01 0.793109E+02 0.359794E+00 0.739068E+02							0.261015E-01 0.793109E+02 0.359794E+00 0.742164E+02							0.261015E-01 0.793109E+02 0.359794E+00 0.804941E+02
0.266182E-01 0.781351E+02 0.352378E+00 0.781640E+02							0.266182E-01 0.781351E+02 0.352378E+00 0.736803E+02							0.266182E-01 0.781351E+02 0.352378E+00 0.739875E+02							0.266182E-01 0.781351E+02 0.352378E+00 0.801908E+02
0.271348E-01 0.779345E+02 0.351801E+00 0.778545E+02							0.271348E-01 0.779345E+02 0.351801E+00 0.734500E+02							0.271348E-01 0.779345E+02 0.351801E+00 0.737547E+02							0.271348E-01 0.779345E+02 0.351801E+00 0.798828E+02
0.276515E-01 0.771116E+02 0.344350E+00 0.775405E+02							0.276515E-01 0.771116E+02 0.344350E+00 0.732160E+02							0.276515E-01 0.771116E+02 0.344350E+00 0.735182E+02							0.276515E-01 0.771116E+02 0.344350E+00 0.795700E+02
0.281682E-01 0.765225E+02 0.342427E+00 0.772221E+02							0.281682E-01 0.765225E+02 0.342427E+00 0.729783E+02							0.281682E-01 0.765225E+02 0.342427E+00 0.732779E+02							0.281682E-01 0.765225E+02 0.342427E+00 0.792525E+02
0.286848E-01 0.772842E+02 0.339603E+00 0.768993E+02							0.286848E-01 0.772842E+02 0.339603E+00 0.727369E+02							0.286848E-01 0.772842E+02 0.339603E+00 0.730339E+02							0.286848E-01 0.772842E+02 0.339603E+00 0.789304E+02
0.292015E-01 0.766880E+02 0.339793E+00 0.765722E+02							0.292015E-01 0.766880E+02 0.339793E+00 0.724919E+02							0.292015E-01 0.766880E+02 0.339793E+00 0.727862E+02							0.292015E-01 0.766880E+02 0.339793E+00 0.786038E+02
0.297181E-01 0.769410E+02 0.343040E+00 0.762409E+02							0.297181E-01 0.769410E+02 0.343040E+00 0.722433E+02							0.297181E-01 0.769410E+02 0.343040E+00 0.725349E+02							0.297181E-01 0.769410E+02 0.343040E+00 0.782727E+02
0.302348E-01 0.754674E+02 0.344214E+00 0.759055E+02							0.302348E-01 0.754674E+02 0.344214E+00 0.719911E+02							0.302348E-01 0.754674E+02 0.344214E+00 0.722801E+02							0.302348E-01 0.754674E+02 0.344214E+00 0.779372E+02
0.307515E-01 0.756411E+02 0.341377E+00 0.755660E+02							0.307515E-01 0.756411E+02 0.341377E+00 0.717355E+02							0.307515E-01 0.756411E+02 0.341377E+00 0.720217E+02							0.307515E-01 0.756411E+02 0.341377E+00 0.775974E+02
0.312681E-01 0.755405E+02 0.340552E+00 0.752225E+02							0.312681E-01 0.755405E+02 0.340552E+00 0.714764E+02							0.312681E-01 0.755405E+02 0.340552E+00 0.717598E+02							0.312681E-01 0.755405E+02 0.340552E+00 0.772533E+02
0.317848E-01 0.745332E+02 0.340452E+00 0.748752E+02							0.317848E-01 0.745332E+02 0.340452E+00 0.712138E+02							0.317848E-01 0.745332E+02 0.340452E+00 0.714944E+02							0.317848E-01 0.745332E+02 0.340452E+00 0.769049E+02
0.323014E-01 0.746877E+02 0.337466E+00 0.745240E+02							0.323014E-01 0.746877E+02 0.337466E+00 0.709479E+02							0.323014E-01 0.746877E+02 0.337466E+00 0.712256E+02							0.323014E-01 0.746877E+02 0.337466E+00 0.765525E+02
0.328181E-01 0.744081E+02 0.338010E+00 0.741691E+02							0.328181E-01 0.744081E+02 0.338010E+00 0.706786E+02							0.328181E-01 0.744081E+02 0.338010E+00 0.709535E+02							0.328181E-01 0.744081E+02 0.338010E+00 0.761959E+02
0.333347E-01 0.738845E+02 0.336564E+00 0.738105E+02							0.333347E-01 0.738845E+02 0.336564E+00 0.704061E+02							0.333347E-01 0.738845E+02 0.336564E+00 0.706780E+02							0.333347E-01 0.738845E+02 0.336564E+00 0.758354E+02
0.338514E-01 0.734661E+02 0.331430E+00 0.734484E+02							0.338514E-01 0.734661E+02 0.331430E+00 0.701302E+02							0.338514E-01 0.734661E+02 0.331430E+00 0.703992E+02							0.338514E-01 0.734661E+02 0.331430E+00 0.754710E+02
0.343681E-01 0.734351E+02 0.333772E+00 0.730828E+02							0.343681E-01 0.734351E+02 0.333772E+00 0.698512E+02							0.343681E-01 0.734351E+02 0.333772E+00 0.701171E+02							0.343681E-01 0.734351E+02 0.333772E+00 0.751027E+02
0.348847E-01 0.735244E+02 0.330968E+00 0.727138E+02							0.348847E-01 0.735244E+02 0.330968E+00 0.695690E+02							0.348847E-01 0.735244E+02 0.330968E+00 0.698319E+02							0.348847E-01 0.735244E+02 0.330968E+00 0.747306E+02
0.354014E-01 0.721051E+02 0.325611E+00 0.723415E+02							0.354014E-01 0.721051E+02 0.325611E+00 0.692836E+02							0.354014E-01 0.721051E+02 0.325611E+00 0.695434E+02							0.354014E-01 0.721051E+02 0.325611E+00 0.743548E+02
0.359180E-01 0.716650E+02 0.314143E+00 0.719659E+02							0.359180E-01 0.716650E+02 0.314143E+00 0.689952E+02							0.359180E-01 0.716650E+02 0.314143E+00 0.692519E+02							0.359180E-01 0.716650E+02 0.314143E+00 0.739754E+02
0.364347E-01 0.718491E+02 0.311412E+00 0.715872E+02							0.364347E-01 0.718491E+02 0.311412E+00 0.687037E+02							0.364347E-01 0.718491E+02 0.311412E+00 0.689573E+02							0.364347E-01 0.718491E+02 0.311412E+00 0.735924E+02
0.369514E-01 0.711278E+02 0.305059E+00 0.712055E+02							0.369514E-01 0.711278E+02 0.305059E+00 0.684092E+02							0.369514E-01 0.711278E+02 0.305059E+00 0.686597E+02							0.369514E-01 0.711278E+02 0.305059E+00 0.732059E+02
0.374680E-01 0.706714E+02 0.300518E+00 0.708207E+02							0.374680E-01 0.706714E+02 0.300518E+00 0.681117E+02							0.374680E-01 0.706714E+02 0.300518E+00 0.683590E+02							0.374680E-01 0.706714E+02 0.300518E+00 0.728160E+02
0.379847E-01 0.702204E+02 0.298739E+00 0.704330E+02							0.379847E-01 0.702204E+02 0.298739E+00 0.678113E+02							0.379847E-01 0.702204E+02 0.298739E+00 0.680555E+02							0.379847E-01 0.702204E+02 0.298739E+00 0.724228E+02
0.385013E-01 0.700217E+02 0.291395E+00 0.700426E+02							0.385013E-01 0.700217E+02 0.291395E+00 0.675081E+02							0.385013E-01 0.700217E+02 0.291395E+00 0.677490E+02							0.385013E-01 0.700217E+02 0.291395E+00 0.720263E+02
0.390180E-01 0.696765E+02 0.288374E+00 0.696493E+02							0.390180E-01 0.696765E+02 0.288374E+00 0.672020E+02							0.390180E-01 0.696765E+02 0.288374E+00 0.674398E+02							0.390180E-01 0.696765E+02 0.288374E+00 0.716266E+02
0.395347E-01 0.694743E+02 0.286766E+00 0.692535E+02							0.395347E-01 0.694743E+02 0.286766E+00 0.668932E+02							0.395347E-01 0.694743E+02 0.286766E+00 0.671277E+02							0.395347E-01 0.694743E+02 0.286766E+00 0.712238E+02
0.400513E-01 0.693712E+02 0.281515E+00 0.688550E+02							0.400513E-01 0.693712E+02 0.281515E+00 0.665816E+02							0.400513E-01 0.693712E+02 0.281515E+00 0.668129E+02							0.400513E-01 0.693712E+02 0.281515E+00 0.708180E+02
0.405680E-01 0.684452E+02 0.278802E+00 0.684541E+02							0.405680E-01 0.684452E+02 0.278802E+00 0.662674E+02							0.405680E-01 0.684452E+02 0.278802E+00 0.664953E+02							0.405680E-01 0.684452E+02 0.278802E+00 0.704092E+02
0.410846E-01 0.679836E+02 0.276317E+00 0.680508E+02							0.410846E-01 0.679836E+02 0.276317E+00 0.659505E+02							0.410846E-01 0.679836E+02 0.276317E+00 0.661752E+02							0.410846E-01 0.679836E+02 0.276317E+00 0.699975E+02
0.416013E-01 0.678443E+02 0.271338E+00 0.676451E+02							0.416013E-01 0.678443E+02 0.271338E+00 0.656311E+02							0.416013E-01 0.678443E+02 0.271338E+00 0.658524E+02							0.416013E-01 0.678443E+02 0.271338E+00 0.695831E+02
0.421179E-01 0.670963E+02 0.269619E+00 0.672372E+02							0.421179E-01 0.670963E+02 0.269619E+00 0.653091E+02							0.421179E-01 0.670963E+02 0.269619E+00 0.655271E+02							0.421179E-01 0.670963E+02 0.269619E+00 0.691659E+02
0.426346E-01 0.667820E+02 0.268845E+00 0.668272E+02							0.426346E-01 0.667820E+02 0.268845E+00 0.649846E+02							0.426346E-01 0.667820E+02 0.268845E+00 0.651993E+02							0.426346E-01 0.667820E+02 0.268845E+00 0.687460E+02
0.431513E-01 0.663972E+02 0.264597E+00 0.664151E+02							0.431513E-01 0.663972E+02 0.264597E+00 0.646577E+02							0.431513E-01 0.663972E+02 0.264597E+00 0.648690E+02							0.431513E-01 0.663972E+02 0.264597E+00 0.683236E+02
0.436679E-01 0.656953E+02 0.262042E+00 0.660011E+02							0.436679E-01 0.656953E+02 0.262042E+00 0.643284E+02							0.436679E-01 0.656953E+02 0.262042E+00 0.645363E+02							0.436679E-01 0.656953E+02 0.262042E+00 0.678987E+02
0.441846E-01 0.654791E+02 0.261102E+00 0.655852E+02							0.441846E-01 0.654791E+02 0.261102E+00 0.639967E+02							0.441846E-01 0.654791E+02 0.261102E+00 0.642012E+02							0.441846E-01 0.654791E+02 0.261102E+00 0.674713E+02
0.447012E-01 0.651263E+02 0.256301E+00 0.651674E+02							0.447012E-01 0.651263E+02 0.256301E+00 0.636627E+02							0.447012E-01 0.651263E+02 0.256301E+00 0.638639E+02							0.447012E-01 0.651263E+02 0.256301E+00 0.670417E+02
0.452179E-01 0.650406E+02 0.254500E+00 0.647480E+02							0.452179E-01 0.650406E+02 0.254500E+00 0.633265E+02							0.452179E-01 0.650406E+02 0.254500E+00 0.635242E+02							0.452179E-01 0.650406E+02 0.254500E+00 0.666098E+02
0.457346E-01 0.640370E+02 0.254196E+00 0.643269E+02							0.457346E-01 0.640370E+02 0.254196E+00 0.629881E+02							0.457346E-01 0.640370E+02 0.254196E+00 0.631824E+02							0.457346E-01 0.640370E+02 0.254196E+00 0.661757E+02
0.462512E-01 0.632628E+02 0.249634E+00 0.639042E+02							0.462512E-01 0.632628E+02 0.249634E+00 0.626476E+02							0.462512E-01 0.632628E+02 0.249634E+00 0.628384E+02							0.462512E-01 0.632628E+02 0.249634E+00 0.657394E+02
0.467679E-01 0.629518E+02 0.251862E+00 0.634801E+02							0.467679E-01 0.629518E+02 0.251862E+00 0.623049E+02							0.467679E-01 0.629518E+02 0.251862E+00 0.624923E+02							0.467679E-01 0.629518E+02 0.251862E+00 0.653012E+02
0.472845E-01 0.628663E+02 0.254488E+00 0.630546E+02							0.472845E-01 0.628663E+02 0.254488E+00 0.619602E+02							0.472845E-01 0.628663E+02 0.254488E+00 0.621441E+02							0.472845E-01 0.628663E+02 0.254488E+00 0.648610E+02
0.478012E-01 0.620451E+02 0.255985E+00 0.626277E+02							0.478012E-01 0.620451E+02 0.255985E+00 0.616135E+02							0.478012E-01 0.620451E+02 0.255985E+00 0.617940E+02							0.478012E-01 0.620451E+02 0.255985E+00 0.644190E+02
0.483179E-01 0.618129E+02 0.255421E+00 0.621997E+02							0.483179E-01 0.618129E+02 0.255421E+00 0.612649E+02							0.483179E-01 0.618129E+02 0.255421E+00 0.614418E+02							0.483179E-01 0.618129E+02 0.255421E+00 0.639751E+02
0.488345E-01 0.620951E+02 0.255765E+00 0.617705E+02							0.488345E-01 0.620951E+02 0.255765E+00 0.609143E+02							0.488345E-01 0.620951E+02 0.255765E+00 0.610878E+02							0.488345E-01 0.620951E+02 0.255765E+00 0.635296E+02
0.493512E-01 0.610979E+02 0.254665E+00 0.613402E+02							0.493512E-01 0.610979E+02 0.254665E+00 0.605619E+02							0.493512E-01 0.610979E+02 0.254665E+00 0.607319E+02							0.493512E-01 0.610979E+02 0.254665E+00 0.630824E+02
0.498678E-01 0.608415E+02 0.254385E+00 0.609089E+02							0.498678E-01 0.608415E+02 0.254385E+00 0.602078E+02							0.498678E-01 0.608415E+02 0.254385E+00 0.603742E+02							0.498678E-01 0.608415E+02 0.254385E+00 0.626337E+02
0.503845E-01 0.601884E+02 0.255841E+00 0.604767E+02							0.503845E-01 0.601884E+02 0.255841E+00 0.598518E+02							0.503845E-01 0.601884E+02 0.255841E+00 0.600148E+02							0.503845E-01 0.601884E+02 0.255841E+00 0.621835E+02
0.509011E-01 0.598826E+02 0.254107E+00 0.600437E+02							0.509011E-01 0.598826E+02 0.254107E+00 0.594942E+02							0.509011E-01 0.598826E+02 0.254107E+00 0.596536E+02							0.509011E-01 0.598826E+02 0.254107E+00 0.617319E+02
0.514178E-01 0.591599E+02 0.254939E+00 0.596099E+02							0.514178E-01 0.591599E+02 0.254939E+00 0.591350E+02							0.514178E-01 0.591599E+02 0.254939E+00 0.592908E+02							0.514178E-01 0.591599E+02 0.254939E+00 0.612789E+02
0.519345E-01 0.590134E+02 0.252601E+00 0.591755E+02							0.519345E-01 0.590134E+02 0.252601E+00 0.587741E+02							0.519345E-01 0.590134E+02 0.252601E+00 0.589264E+02							0.519345E-01 0.590134E+02 0.252601E+00 0.608247E+02
0.524511E-01 0.583728E+02 0.250615E+00 0.587404E+02							0.524511E-01 0.583728E+02 0.250615E+00 0.584117E+02							0.524511E-01 0.583728E+02 0.250615E+00 0.585605E+02							0.524511E-01 0.583728E+02 0.250615E+00 0.603694E+02
0.529678E-01 0.576724E+02 0.251584E+00 0.583049E+02							0.529678E-01 0.576724E+02 0.251584E+00 0.580478E+02							0.529678E-01 0.576724E+02 0.251584E+00 0.581930E+02							0.529678E-01 0.576724E+02 0.251584E+00 0.599129E+02
0.534844E-01 0.576393E+02 0.247832E+00 0.578688E+02							0.534844E-01 0.576393E+02 0.247832E+00 0.576825E+02							0.534844E-01 0.576393E+02 0.247832E+00 0.578241E+02							0.534844E-01 0.576393E+02 0.247832E+00 0.594555E+02
0.540011E-01 0.579349E+02 0.241143E+00 0.574325E+02							0.540011E-01 0.579349E+02 0.241143E+00 0.573158E+02							0.540011E-01 0.579349E+02 0.241143E+00 0.574538E+02							0.540011E-01 0.579349E+02 0.241143E+00 0.589971E+02
0.545178E-01 0.566681E+02 0.237542E+00 0.569958E+02							0.545178E-01 0.566681E+02 0.237542E+00 0.569477E+02							0.545178E-01 0.566681E+02 0.237542E+00 0.570822E+02							0.545178E-01 0.566681E+02 0.237542E+00 0.585379E+02
0.550344E-01 0.564870E+02 0.235482E+00 0.565589E+02							0.550344E-01 0.564870E+02 0.235482E+00 0.565784E+02							0.550344E-01 0.564870E+02 0.235482E+00 0.567093E+02							0.550344E-01 0.564870E+02 0.235482E+00 0.580778E+02
0.555511E-01 0.560386E+02 0.233878E+00 0.561219E+02							0.555511E-01 0.560386E+02 0.233878E+00 0.562078E+02							0.555511E-01 0.560386E+02 0.233878E+00 0.563351E+02							0.555511E-01 0.560386E+02 0.233878E+00 0.576171E+02
0.560677E-01 0.553205E+02 0.231436E+00 0.556848E+02							0.560677E-01 0.553205E+02 0.231436E+00 0.558360E+02							0.560677E-01 0.553205E+02 0.231436E+00 0.559598E+02							0.560677E-01 0.553205E+02 0.231436E+00 0.571557E+02
0.565844E-01 0.552365E+02 0.229603E+00 0.552477E+02							0.565844E-01 0.552365E+02 0.229603E+00 0.554630E+02							0.565844E-01 0.552365E+02 0.229603E+00 0.555832E+02							0.565844E-01 0.552365E+02 0.229603E+00 0.566938E+02
0.571011E-01 0.546039E+02 0.226076E+00 0.548106E+02							0.571011E-01 0.546039E+02 0.226076E+00 0.550890E+02							0.571011E-01 0.546039E+02 0.226076E+00 0.552057E+02							0.571011E-01 0.546039E+02 0.226076E+00 0.562314E+02
0.576177E-01 0.543215E+02 0.223882E+00 0.543737E+02							0.576177E-01 0.543215E+02 0.223882E+00 0.547140E+02							0.576177E-01 0.543215E+02 0.223882E+00 0.548270E+02							0.576177E-01 0.543215E+02 0.223882E+00 0.557686E+02
0.581344E-01 0.538432E+02 0.224739E+00 0.539370E+02							0.581344E-01 0.538432E+02 0.224739E+00 0.543379E+02							0.581344E-01 0.538432E+02 0.224739E+00 0.544474E+02							0.581344E-01 0.538432E+02 0.224739E+00 0.553054E+02
0.586510E-01 0.535139E+02 0.220263E+00 0.535006E+02							0.586510E-01 0.535139E+02 0.220263E+00 0.539609E+02							0.586510E-01 0.535139E+02 0.220263E+00 0.540669E+02							0.586510E-01 0.535139E+02 0.220263E+00 0.548420E+02
0.591677E-01 0.530286E+02 0.219022E+00 0.530645E+02							0.591677E-01 0.530286E+02 0.219022E+00 0.535831E+02							0.591677E-01 0.530286E+02 0.219022E+00 0.536854E+02							0.591677E-01 0.530286E+02 0.219022E+00 0.543783E+02
0.596844E-01 0.523175E+02 0.218119E+00 0.526289E+02							0.596844E-01 0.523175E+02 0.218119E+00 0.532044E+02							0.596844E-01 0.523175E+02 0.218119E+00 0.533031E+02							0.596844E-01 0.523175E+02 0.218119E+00 0.539146E+02
0.602010E-01 0.516679E+02 0.216116E+00 0.521937E+02							0.602010E-01 0.516679E+02 0.216116E+00 0.528249E+02							0.602010E-01 0.516679E+02 0.216116E+00 0.529201E+02							0.602010E-01 0.516679E+02 0.216116E+00 0.534508E+02
0.607177E-01 0.518526E+02 0.214512E+00 0.517590E+02							0.607177E-01 0.518526E+02 0.214512E+00 0.524446E+02							0.607177E-01 0.518526E+02 0.214512E+00 0.525363E+02							0.607177E-01 0.518526E+02 0.214512E+00 0.529870E+02
0.612343E-01 0.510641E+02 0.213659E+00 0.513250E+02							0.612343E-01 0.510641E+02 0.213659E+00 0.520637E+02							0.612343E-01 0.510641E+02 0.213659E+00 0.521519E+02							0.612343E-01 0.510641E+02 0.213659E+00 0.525233E+02
0.617510E-01 0.508809E+02 0.210950E+00 0.508916E+02							0.617510E-01 0.508809E+02 0.210950E+00 0.516822E+02							0.617510E-01 0.508809E+02 0.210950E+00 0.517668E+02							0.617510E-01 0.508809E+02 0.210950E+00 0.520598E+02
0.622676E-01 0.506544E+02 0.209320E+00 0.504589E+02							0.622676E-01 0.506544E+02 0.209320E+00 0.513000E+02							0.622676E-01 0.506544E+02 0.209320E+00 0.513811E+02							0.622676E-01 0.506544E+02 0.209320E+00 0.515965E+02
0.627843E-01 0.496024E+02 0.209260E+00 0.500270E+02							0.627843E-01 0.496024E+02 0.209260E+00 0.509173E+02							0.627843E-01 0.496024E+02 0.209260E+00 0.509949E+02							0.627843E-01 0.496024E+02 0.209260E+00 0.511335E+02
0.633010E-01 0.494369E+02 0.206221E+00 0.495960E+02							0.633010E-01 0.494369E+02 0.206221E+00 0.505342E+02							0.633010E-01 0.494369E+02 0.206221E+00 0.506082E+02							0.633010E-01 0.494369E+02 0.206221E+00 0.506709E+02
0.638176E-01 0.490329E+02 0.205702E+00 0.491659E+02							0.638176E-01 0.490329E+02 0.205702E+00 0.501505E+02							0.638176E-01 0.490329E+02 0.205702E+00 0.502210E+02							0.638176E-01 0.490329E+02 0.205702E+00 0.502087E+02
0.643343E-01 0.487378E+02 0.204814E+00 0.487367E+02							0.643343E-01 0.487378E+02 0.204814E+00 0.497665E+02							0.643343E-01 0.487378E+02 0.204814E+00 0.498335E+02							0.643343E-01 0.487378E+02 0.204814E+00 0.497470E+02
0.648509E-01 0.481758E+02 0.203292E+00 0.483086E+02							0.648509E-01 0.481758E+02 0.203292E+00 0.493821E+02							0.648509E-01 0.481758E+02 0.203292E+00 0.494456E+02							0.648509E-01 0.481758E+02 0.203292E+00 0.492859E+02
0.653676E-01 0.479775E+02 0.202218E+00 0.478816E+02							0.653676E-01 0.479775E+02 0.202218E+00 0.489975E+02							0.653676E-01 0.479775E+02 0.202218E+00 0.490575E+02							0.653676E-01 0.479775E+02 0.202218E+00 0.488255E+02
0.658843E-01 0.474066E+02 0.200791E+00 0.474556E+02							0.658843E-01 0.474066E+02 0.200791E+00 0.486125E+02							0.658843E-01 0.474066E+02 0.200791E+00 0.486691E+02							0.658843E-01 0.474066E+02 0.200791E+00 0.483657E+02
0.664009E-01 0.466332E+02 0.202581E+00 0.470309E+02							0.664009E-01 0.466332E+02 0.202581E+00 0.482274E+02							0.664009E-01 0.466332E+02 0.202581E+00 0.482805E+02							0.664009E-01 0.466332E+02 0.202581E+00 0.479067E+02
0.669176E-01 0.469344E+02 0.203281E+00 0.466074E+02							0.669176E-01 0.469344E+02 0.203281E+00 0.478421E+02							0.669176E-01 0.469344E+02 0.203281E+00 0.478918E+02							0.669176E-01 0.469344E+02 0.203281E+00 0.474485E+02
0.674342E-01 0.460399E+02 0.204837E+00 0.461853E+02							0.674342E-01 0.460399E+02 0.204837E+00 0.474567E+02							0.674342E-01 0.460399E+02 0.204837E+00 0.475029E+02							0.674342E-01 0.460399E+02 0.204837E+00 0.469912E+02
0.679509E-01 0.455376E+02 0.204008E+00 0.457644E+02							0.679509E-01 0.455376E+02 0.204008E+00 0.470713E+02							0.679509E-01 0.455376E+02 0.204008E+00 0.471141E+02							0.679509E-01 0.455376E+02 0.204008E+00 0.465349E+02
0.684676E-01 0.454226E+02 0.202888E+00 0.453450E+02							0.684676E-01 0.454226E+02 0.202888E+00 0.466858E+02							0.684676E-01 0.454226E+02 0.202888E+00 0.467252E+02							0.684676E-01 0.454226E+02 0.202888E+00 0.460796E+02
0.689842E-01 0.448580E+02 0.200614E+00 0.449270E+02							0.689842E-01 0.448580E+02 0.200614E+00 0.463003E+02							0.689842E-01 0.448580E+02 0.200614E+00 0.463363E+02							0.689842E-01 0.448580E+02 0.200614E+00 0.456253E+02
0.695009E-01 0.445059E+02 0.197228E+00 0.445104E+02							0.695009E-01 0.445059E+02 0.197228E+00 0.459149E+02							0.695009E-01 0.445059E+02 0.197228E+00 0.459476E+02							0.695009E-01 0.445059E+02 0.197228E+00 0.451722E+02
0.700175E-01 0.440251E+02 0.195042E+00 0.440955E+02							0.700175E-01 0.440251E+02 0.195042E+00 0.455297E+02							0.700175E-01 0.440251E+02 0.195042E+00 0.455590E+02							0.700175E-01 0.440251E+02 0.195042E+00 0.447203E+02
0.705342E-01 0.442072E+02 0.194366E+00 0.436821E+02							0.705342E-01 0.442072E+02 0.194366E+00 0.451446E+02							0.705342E-01 0.442072E+02 0.194366E+00 0.451705E+02							0.705342E-01 0.442072E+02 0.194366E+00 0.442696E+02
0.710508E-01 0.429716E+02 0.191172E+00 0.432703E+02							0.710508E-01 0.429716E+02 0.191172E+00 0.447597E+02							0.710508E-01 0.429716E+02 0.191172E+00 0.447824E+02							0.710508E-01 0.429716E+02 0.191172E+00 0.438203E+02
0.715675E-01 0.429086E+02 0.190587E+00 0.428602E+02							0.715675E-01 0.429086E+02 0.190587E+00 0.443751E+02							0.715675E-01 0.429086E+02 0.190587E+00 0.443944E+02							0.715675E-01 0.429086E+02 0.190587E+00 0.433723E+02
0.720842E-01 0.425868E+02 0.189456E+00 0.424518E+02							0.720842E-01 0.425868E+02 0.189456E+00 0.439908E+02							0.720842E-01 0.425868E+02 0.189456E+00 0.440068E+02							0.720842E-01 0.425868E+02 0.189456E+00 0.429257E+02
0.726008E-01 0.420789E+02 0.187137E+00 0.420451E+02							0.726008E-01 0.420789E+02 0.187137E+00 0.436069E+02							0.726008E-01 0.420789E+02 0.187137E+00 0.436196E+02							0.726008E-01 0.420789E+02 0.187137E+00 0.424806E+02
0.731175E-01 0.414534E+02 0.185545E+00 0.416402E+02							0.731175E-01 0.414534E+02 0.185545E+00 0.432233E+02							0.731175E-01 0.414534E+02 0.185545E+00 0.432328E+02							0.731175E-01 0.414534E+02 0.185545E+00 0.420370E+02
0.736341E-01 0.415939E+02 0.185641E+00 0.412372E+02							0.736341E-01 0.415939E+02 0.185641E+00 0.428401E+02							0.736341E-01 0.415939E+02 0.185641E+00 0.428464E+02							0.736341E-01 0.415939E+02 0.185641E+00 0.415950E+02
0.741508E-01 0.407119E+02 0.183155E+00 0.408361E+02							0.741508E-01 0.407119E+02 0.183155E+00 0.424574E+02							0.741508E-01 0.407119E+02 0.183155E+00 0.424605E+02							0.741508E-01 0.407119E+02 0.183155E+00 0.411547E+02
0.746675E-01 0.405459E+02 0.181032E+00 0.404368E+02							0.746675E-01 0.405459E+02 0.181032E+00 0.420753E+02							0.746675E-01 0.405459E+02 0.181032E+00 0.420751E+02							0.746675E-01 0.405459E+02 0.181032E+00 0.407160E+02
0.751841E-01 0.398649E+02 0.181129E+00 0.400395E+02							0.751841E-01 0.398649E+02 0.181129E+00 0.416937E+02							0.751841E-01 0.398649E+02 0.181129E+00 0.416903E+02							0.751841E-01 0.398649E+02 0.181129E+00 0.402791E+02
0.757008E-01 0.396973E+02 0.179306E+00 0.396442E+02							0.757008E-01 0.396973E+02 0.179306E+00 0.413127E+02							0.757008E-01 0.396973E+02 0.179306E+00 0.413062E+02							0.757008E-01 0.396973E+02 0.179306E+00 0.398440E+02
0.762174E-01 0.393443E+02 0.178710E+00 0.392508E+02							0.762174E-01 0.393443E+02 0.178710E+00 0.409323E+02							0.762174E-01 0.393443E+02 0.178710E+00 0.409227E+02							0.762174E-01 0.393443E+02 0.178710E+00 0.394107E+02
0.767341E-01 0.386612E+02 0.179416E+00 0.388595E+02							0.767341E-01 0.386612E+02 0.179416E+00 0.405526E+02							0.767341E-01 0.386612E+02 0.179416E+00 0.405399E+02							0.767341E-01 0.386612E+02 0.179416E+00 0.389793E+02
0.772508E-01 0.382172E+02 0.176821E+00 0.384703E+02							0.772508E-01 0.382172E+02 0.176821E+00 0.401737E+02							0.772508E-01 0.382172E+02 0.176821E+00 0.401578E+02							0.772508E-01 0.382172E+02 0.176821E+00 0.385498E+02
0.777674E-01 0.383331E+02 0.175814E+00 0.380832E+02							0.777674E-01 0.383331E+02 0.175814E+00 0.397955E+02							0.777674E-01 0.383331E+02 0.175814E+00 0.397766E+02							0.777674E-01 0.383331E+02 0.175814E+00 0.381224E+02
0.782841E-01 0.379156E+02 0.176346E+00 0.376983E+02							0.782841E-01 0.379156E+02 0.176346E+00 0.394181E+02							0.782841E-01 0.379156E+02 0.176346E+00 0.393961E+02							0.782841E-01 0.379156E+02 0.176346E+00 0.376969E+02
0.788007E-01 0.372059E+02 0.174337E+00 0.373154E+02							0.788007E-01 0.372059E+02 0.174337E+00 0.390415E+02							0.788007E-01 0.372059E+02 0.174337E+00 0.390165E+02							0.788007E-01 0.372059E+02 0.174337E+00 0.372735E+02
0.793174E-01 0.367513E+02 0.173812E+00 0.369348E+02							0.793174E-01 0.367513E+02 0.173812E+00 0.386659E+02							0.793174E-01 0.367513E+02 0.173812E+00 0.386379E+02							0.793174E-01 0.367513E+02 0.173812E+00 0.368522E+02
0.798341E-01 0.364440E+02 0.172985E+00 0.365564E+02							0.798341E-01 0.364440E+02 0.172985E+00 0.382911E+02							0.798341E-01 0.364440E+02 0.172985E+00 0.382602E+02							0.798341E-01 0.364440E+02 0.172985E+00 0.364331E+02
0.803507E-01 0.361324E+02 0.171016E+00 0.361803E+02							0.803507E-01 0.361324E+02 0.171016E+00 0.379174E+02							0.803507E-01 0.361324E+02 0.171016E+00 0.378834E+02							0.803507E-01 0.361324E+02 0.171016E+00 0.360161E+02
0.808674E-01 0.361950E+02 0.169967E+00 0.358064E+02							0.808674E-01 0.361950E+02 0.169967E+00 0.375446E+02							0.808674E-01 0.361950E+02 0.169967E+00 0.375077E+02							0.808674E-01 0.361950E+02 0.169967E+00 0.356014E+02
0.813840E-01 0.355315E+02 0.169806E+00 0.354348E+02							0.813840E-01 0.355315E+02 0.169806E+00 0.371728E+02							0.813840E-01 0.355315E+02 0.169806E+00 0.371331E+02							0.813840E-01 0.355315E+02 0.169806E+00 0.351890E+02
0.819007E-01 0.351317E+02 0.168079E+00 0.350655E+02							0.819007E-01 0.351317E+02 0.168079E+00 0.368022E+02							0.819007E-01 0.351317E+02 0.168079E+00 0.367595E+02							0.819007E-01 0.351317E+02 0.168079E+00 0.347788E+02
0.824173E-01 0.348300E+02 0.166944E+00 0.346985E+02							0.824173E-01 0.348300E+02 0.166944E+00 0.364326E+02							0.824173E-01 0.348300E+02 0.166944E+00 0.363871E+02							0.824173E-01 0.348300E+02 0.166944E+00 0.343711E+02
0.829340E-01 0.341029E+02 0.166820E+00 0.343339E+02							0.829340E-01 0.341029E+02 0.166820E+00 0.360642E+02							0.829340E-01 0.341029E+02 0.166820E+00 0.360158E+02							0.829340E-01 0.341029E+02 0.166820E+00 0.339657E+02
0.834507E-01 0.341025E+02 0.164724E+00 0.339716E+02							0.834507E-01 0.341025E+02 0.164724E+00 0.356969E+02							0.834507E-01 0.341025E+02 0.164724E+00 0.356458E+02							0.834507E-01 0.341025E+02 0.164724E+00 0.335627E+02
0.839673E-01 0.335264E+02 0.164376E+00 0.336118E+02							0.839673E-01 0.335264E+02 0.164376E+00 0.353309E+02							0.839673E-01 0.335264E+02 0.164376E+00 0.352770E+02							0.839673E-01 0.335264E+02 0.164376E+00 0.331622E+02
0.844840E-01 0.333896E+02 0.163851E+00 0.332543E+02							0.844840E-01 0.333896E+02 0.163851E+00 0.349661E+02							0.844840E-01 0.333896E+02 0.163851E+00 0.349094E+02							0.844840E-01 0.333896E+02 0.163851E+00 0.327642E+02
0.850006E-01 0.326310E+02 0.162107E+00 0.328993E+02							0.850006E-01 0.326310E+02 0.162107E+00 0.346026E+02							0.850006E-01 0.326310E+02 0.162107E+00 0.345432E+02							0.850006E-01 0.326310E+02 0.162107E+00 0.323688E+02
0.855173E-01 0.325290E+02 0.161580E+00 0.325466E+02							0.855173E-01 0.325290E+02 0.161580E+00 0.342404E+02							0.855173E-01 0.325290E+02 0.161580E+00 0.341783E+02							0.855173E-01 0.325290E+02 0.161580E+00 0.319759E+02
0.860340E-01 0.324034E+02 0.161382E+00 0.321965E+02							0.860340E-01 0.324034E+02 0.161382E+00 0.338795E+02							0.860340E-01 0.324034E+02 0.161382E+00 0.338148E+02							0.860340E-01 0.324034E+02 0.161382E+00 0.315856E+02
0.865506E-01 0.319713E+02 0.160441E+00 0.318488E+02							0.865506E-01 0.319713E+02 0.160441E+00 0.335201E+02							0.865506E-01 0.319713E+02 0.160441E+00 0.334526E+02							0.865506E-01 0.319713E+02 0.160441E+00 0.311979E+02
0.870673E-01 0.316343E+02 0.160293E+00 0.315036E+02							0.870673E-01 0.316343E+02 0.160293E+00 0.331620E+02							0.870673E-01 0.316343E+02 0.160293E+00 0.330920E+02							0.870673E-01 0.316343E+02 0.160293E+00 0.308129E+02
0.875839E-01 0.312914E+02 0.160267E+00 0.311608E+02							0.875839E-01 0.312914E+02 0.160267E+00 0.328054E+02							0.875839E-01 0.312914E+02 0.160267E+00 0.327328E+02							0.875839E-01 0.312914E+02 0.160267E+00 0.304305E+02
0.881006E-01 0.308715E+02 0.158204E+00 0.308206E+02							0.881006E-01 0.308715E+02 0.158204E+00 0.324502E+02							0.881006E-01 0.308715E+02 0.158204E+00 0.323750E+02							0.881006E-01 0.308715E+02 0.158204E+00 0.300509E+02
0.886173E-01 0.304046E+02 0.157500E+00 0.304829E+02							0.886173E-01 0.304046E+02 0.157500E+00 0.320966E+02							0.886173E-01 0.304046E+02 0.157500E+00 0.320189E+02							0.886173E-01 0.304046E+02 0.157500E+00 0.296740E+02
0.891339E-01 0.300506E+02 0.157242E+00 0.301477E+02							0.891339E-01 0.300506E+02 0.157242E+00 0.317445E+02							0.891339E-01 0.300506E+02 0.157242E+00 0.316643E+02							0.891339E-01 0.300506E+02 0.157242E+00 0.292998E+02
0.896506E-01 0.296909E+02 0.155955E+00 0.298150E+02							0.896506E-01 0.296909E+02 0.155955E+00 0.313939E+02							0.896506E-01 0.296909E+02 0.155955E+00 0.313112E+02							0.896506E-01 0.296909E+02 0.155955E+00 0.289284E+02
0.901672E-01 0.296561E+02 0.155491E+00 0.294849E+02							0.901672E-01 0.296561E+02 0.155491E+00 0.310450E+02							0.901672E-01 0.296561E+02 0.155491E+00 0.309599E+02							0.901672E-01 0.296561E+02 0.155491E+00 0.285598E+02
0.906839E-01 0.292122E+02 0.155066E+00 0.291573E+02							0.906839E-01 0.292122E+02 0.155066E+00 0.306977E+02							0.906839E-01 0.292122E+02 0.155066E+00 0.306101E+02							0.906839E-01 0.292122E+02 0.155066E+00 0.281941E+02
0.912005E-01 0.289732E+02 0.153473E+00 0.288323E+02							0.912005E-01 0.289732E+02 0.153473E+00 0.303520E+02							0.912005E-01 0.289732E+02 0.153473E+00 0.302621E+02							0.912005E-01 0.289732E+02 0.153473E+00 0.278312E+02
0.917172E-01 0.286409E+02 0.152634E+00 0.285098E+02							0.917172E-01 0.286409E+02 0.152634E+00 0.300080E+02							0.917172E-01 0.286409E+02 0.152634E+00 0.299157E+02							0.917172E-01 0.286409E+02 0.152634E+00 0.274711E+02
0.922339E-01 0.280566E+02 0.153107E+00 0.281898E+02							0.922339E-01 0.280566E+02 0.153107E+00 0.296657E+02							0.922339E-01 0.280566E+02 0.153107E+00 0.295711E+02							0.922339E-01 0.280566E+02 0.153107E+00 0.271140E+02
0.927505E-01 0.277363E+02 0.151485E+00 0.278725E+02							0.927505E-01 0.277363E+02 0.151485E+00 0.293252E+02							0.927505E-01 0.277363E+02 0.151485E+00 0.292283E+02							0.927505E-01 0.277363E+02 0.151485E+00 0.267598E+02
0.932672E-01 0.275862E+02 0.151054E+00 0.275576E+02							0.932672E-01 0.275862E+02 0.151054E+00 0.289864E+02							0.932672E-01 0.275862E+02 0.151054E+00 0.288872E+02							0.932672E-01 0.275862E+02 0.151054E+00 0.264085E+02
0.937838E-01 0.273700E+02 0.150660E+00 0.272454E+02							0.937838E-01 0.273700E+02 0.150660E+00 0.286493E+02							0.937838E-01 0.273700E+02 0.150660E+00 0.285479E+02							0.937838E-01 0.273700E+02 0.150660E+00 0.260601E+02
0.943005E-01 0.272615E+02 0.149369E+00 0.269357E+02							0.943005E-01 0.272615E+02 0.149369E+00 0.283141E+02							0.943005E-01 0.272615E+02 0.149369E+00 0.282105E+02							0.943005E-01 0.272615E+02 0.149369E+00 0.257147E+02
0.948172E-01 0.269611E+02 0.148906E+00 0.266286E+02							0.948172E-01 0.269611E+02 0.148906E+00 0.279807E+02							0.948172E-01 0.269611E+02 0.148906E+00 0.278749E+02							0.948172E-01 0.269611E+02 0.148906E+00 0.253723E+02
0.953338E-01 0.262246E+02 0.149678E+00 0.263240E+02							0.953338E-01 0.262246E+02 0.149678E+00 0.276492E+02							0.953338E-01 0.262246E+02 0.149678E+00 0.275413E+02							0.953338E-01 0.262246E+02 0.149678E+00 0.250329E+02
0.958505E-01 0.259911E+02 0.150339E+00 0.260220E+02							0.958505E-01 0.259911E+02 0.150339E+00 0.273195E+02							0.958505E-01 0.259911E+02 0.150339E+00 0.272095E+02							0.958505E-01 0.259911E+02 0.150339E+00 0.246965E+02
0.963671E-01 0.259093E+02 0.150054E+00 0.257225E+02							0.963671E-01 0.259093E+02 0.150054E+00 0.269918E+02							0.963671E-01 0.259093E+02 0.150054E+00 0.268796E+02							0.963671E-01 0.259093E+02 0.150054E+00 0.243631E+02
0.968838E-01 0.256495E+02 0.150489E+00 0.254256E+02							0.968838E-01 0.256495E+02 0.150489E+00 0.266659E+02							0.968838E-01 0.256495E+02 0.150489E+00 0.265517E+02							0.968838E-01 0.256495E+02 0.150489E+00 0.240327E+02
0.974005E-01 0.251495E+02 0.149349E+00 0.251313E+02							0.974005E-01 0.251495E+02 0.149349E+00 0.263420E+02							0.974005E-01 0.251495E+02 0.149349E+00 0.262258E+02							0.974005E-01 0.251495E+02 0.149349E+00 0.237054E+02
0.979171E-01 0.247255E+02 0.149749E+00 0.248395E+02							0.979171E-01 0.247255E+02 0.149749E+00 0.260201E+02							0.979171E-01 0.247255E+02 0.149749E+00 0.259019E+02							0.979171E-01 0.247255E+02 0.149749E+00 0.233811E+02
0.984338E-01 0.247811E+02 0.150500E+00 0.245502E+02							0.984338E-01 0.247811E+02 0.150500E+00 0.257001E+02							0.984338E-01 0.247811E+02 0.150500E+00 0.255800E+02							0.984338E-01 0.247811E+02 0.150500E+00 0.230599E+02
0.989504E-01 0.243769E+02 0.150323E+00 0.242635E+02							0.989504E-01 0.243769E+02 0.150323E+00 0.253822E+02							0.989504E-01 0.243769E+02 0.150323E+00 0.252601E+02							0.989504E-01 0.243769E+02 0.150323E+00 0.227418E+02
0.994671E-01 0.240974E+02 0.149341E+00 0.239794E+02							0.994671E-01 0.240974E+02 0.149341E+00 0.250662E+02							0.994671E-01 0.240974E+02 0.149341E+00 0.249423E+02							0.994671E-01 0.240974E+02 0.149341E+00 0.224267E+02
0.999837E-01 0.235435E+02 0.150179E+00 0.236977E+02							0.999837E-01 0.235435E+02 0.150179E+00 0.247524E+02							0.999837E-01 0.235435E+02 0.150179E+00 0.246266E+02							0.999837E-01 0.235435E+02 0.150179E+00 0.221147E+02
0.100500E+00 0.234502E+02 0.149523E+00 0.234187E+02							0.100500E+00 0.234502E+02 0.149523E+00 0.244405E+02							0.100500E+00 0.234502E+02 0.149523E+00 0.243129E+02							0.100500E+00 0.234502E+02 0.149523E+00 0.218057E+02
0.101017E+00 0.231966E+02 0.149586E+00 0.231421E+02							0.101017E+00 0.231966E+02 0.149586E+00 0.241308E+02							0.101017E+00 0.231966E+02 0.149586E+00 0.240014E+02							0.101017E+00 0.231966E+02 0.149586E+00 0.214999E+02
0.101534E+00 0.232208E+02 0.149554E+00 0.228680E+02							0.101534E+00 0.232208E+02 0.149554E+00 0.238232E+02							0.101534E+00 0.232208E+02 0.149554E+00 0.236920E+02							0.101534E+00 0.232208E+02 0.149554E+00 0.211972E+02
0.102050E+00 0.226611E+02 0.148313E+00 0.225965E+02							0.102050E+00 0.226611E+02 0.148313E+00 0.235176E+02							0.102050E+00 0.226611E+02 0.148313E+00 0.233847E+02							0.102050E+00 0.226611E+02 0.148313E+00 0.208975E+02
0.102567E+00 0.224580E+02 0.148289E+00 0.223275E+02							0.102567E+00 0.224580E+02 0.148289E+00 0.232143E+02							0.102567E+00 0.224580E+02 0.148289E+00 0.230797E+02							0.102567E+00 0.224580E+02 0.148289E+00 0.206010E+02
0.103084E+00 0.220379E+02 0.148838E+00 0.220609E+02							0.103084E+00 0.220379E+02 0.148838E+00 0.229130E+02							0.103084E+00 0.220379E+02 0.148838E+00 0.227767E+02							0.103084E+00 0.220379E+02 0.148838E+00 0.203075E+02
0.103600E+00 0.219382E+02 0.147653E+00 0.217967E+02							0.103600E+00 0.219382E+02 0.147653E+00 0.226139E+02							0.103600E+00 0.219382E+02 0.147653E+00 0.224760E+02							0.103600E+00 0.219382E+02 0.147653E+00 0.200171E+02
0.104117E+00 0.217554E+02 0.147742E+00 0.215352E+02							0.104117E+00 0.217554E+02 0.147742E+00 0.223170E+02							0.104117E+00 0.217554E+02 0.147742E+00 0.221775E+02							0.104117E+00 0.217554E+02 0.147742E+00 0.197299E+02
0.104634E+00 0.211789E+02 0.147809E+00 0.212760E+02							0.104634E+00 0.211789E+02 0.147809E+00 0.220222E+02							0.104634E+00 0.211789E+02 0.147809E+00 0.218812E+02							0.104634E+00 0.211789E+02 0.147809E+00 0.194458E+02
0.105150E+00 0.210321E+02 0.146978E+00 0.210193E+02							0.105150E+00 0.210321E+02 0.146978E+00 0.217297E+02							0.105150E+00 0.210321E+02 0.146978E+00 0.215871E+02							0.105150E+00 0.210321E+02 0.146978E+00 0.191648E+02
0.105667E+00 0.209256E+02 0.146878E+00 0.207649E+02							0.105667E+00 0.209256E+02 0.146878E+00 0.214394E+02							0.105667E+00 0.209256E+02 0.146878E+00 0.212953E+02							0.105667E+00 0.209256E+02 0.146878E+00 0.188869E+02
0.106184E+00 0.204548E+02 0.147644E+00 0.205130E+02							0.106184E+00 0.204548E+02 0.147644E+00 0.211512E+02							0.106184E+00 0.204548E+02 0.147644E+00 0.210057E+02							0.106184E+00 0.204548E+02 0.147644E+00 0.186120E+02
0.106700E+00 0.204082E+02 0.146142E+00 0.202636E+02							0.106700E+00 0.204082E+02 0.146142E+00 0.208654E+02							0.106700E+00 0.204082E+02 0.146142E+00 0.207185E+02							0.106700E+00 0.204082E+02 0.146142E+00 0.183403E+02
0.107217E+00 0.200611E+02 0.145533E+00 0.200165E+02							0.107217E+00 0.200611E+02 0.145533E+00 0.205818E+02							0.107217E+00 0.200611E+02 0.145533E+00 0.204334E+02							0.107217E+00 0.200611E+02 0.145533E+00 0.180717E+02
0.107734E+00 0.198350E+02 0.146698E+00 0.197719E+02							0.107734E+00 0.198350E+02 0.146698E+00 0.203005E+02							0.107734E+00 0.198350E+02 0.146698E+00 0.201508E+02							0.107734E+00 0.198350E+02 0.146698E+00 0.178061E+02
0.108250E+00 0.194779E+02 0.145625E+00 0.195296E+02							0.108250E+00 0.194779E+02 0.145625E+00 0.200214E+02							0.108250E+00 0.194779E+02 0.145625E+00 0.198703E+02							0.108250E+00 0.194779E+02 0.145625E+00 0.175436E+02
0.108767E+00 0.194917E+02 0.145514E+00 0.192896E+02							0.108767E+00 0.194917E+02 0.145514E+00 0.197446E+02							0.108767E+00 0.194917E+02 0.145514E+00 0.195923E+02							0.108767E+00 0.194917E+02 0.145514E+00 0.172843E+02
0.109284E+00 0.192181E+02 0.145422E+00 0.190520E+02							0.109284E+00 0.192181E+02 0.145422E+00 0.194701E+02							0.109284E+00 0.192181E+02 0.145422E+00 0.193165E+02							0.109284E+00 0.192181E+02 0.145422E+00 0.170279E+02
0.109800E+00 0.189476E+02 0.145061E+00 0.188168E+02							0.109800E+00 0.189476E+02 0.145061E+00 0.191979E+02							0.109800E+00 0.189476E+02 0.145061E+00 0.190430E+02							0.109800E+00 0.189476E+02 0.145061E+00 0.167746E+02
0.110317E+00 0.185893E+02 0.144859E+00 0.185839E+02							0.110317E+00 0.185893E+02 0.144859E+00 0.189280E+02							0.110317E+00 0.185893E+02 0.144859E+00 0.187720E+02							0.110317E+00 0.185893E+02 0.144859E+00 0.165243E+02
0.110834E+00 0.183565E+02 0.145269E+00 0.183533E+02							0.110834E+00 0.183565E+02 0.145269E+00 0.186604E+02							0.110834E+00 0.183565E+02 0.145269E+00 0.185032E+02							0.110834E+00 0.183565E+02 0.145269E+00 0.162771E+02
0.111350E+00 0.180097E+02 0.147047E+00 0.181250E+02							0.111350E+00 0.180097E+02 0.147047E+00 0.183952E+02							0.111350E+00 0.180097E+02 0.147047E+00 0.182369E+02							0.111350E+00 0.180097E+02 0.147047E+00 0.160329E+02
0.111867E+00 0.177205E+02 0.148401E+00 0.178990E+02							0.111867E+00 0.177205E+02 0.148401E+00 0.181323E+02							0.111867E+00 0.177205E+02 0.148401E+00 0.179729E+02							0.111867E+00 0.177205E+02 0.148401E+00 0.157917E+02
0.112384E+00 0.176362E+02 0.148939E+00 0.176752E+02							0.112384E+00 0.176362E+02 0.148939E+00 0.178717E+02							0.112384E+00 0.176362E+02 0.148939E+00 0.177112E+02							0.112384E+00 0.176362E+02 0.148939E+00 0.155535E+02
0.112900E+00 0.172711E+02 0.150349E+00 0.174537E+02							0.112900E+00 0.172711E+02 0.150349E+00 0.176135E+02							0.112900E+00 0.172711E+02 0.150349E+00 0.174520E+02							0.112900E+00 0.172711E+02 0.150349E+00 0.153184E+02
0.113417E+00 0.173421E+02 0.149366E+00 0.172344E+02							0.113417E+00 0.173421E+02 0.149366E+00 0.173576E+02							0.113417E+00 0.173421E+02 0.149366E+00 0.171951E+02							0.113417E+00 0.173421E+02 0.149366E+00 0.150862E+02
0.113934E+00 0.169447E+02 0.150388E+00 0.170174E+02							0.113934E+00 0.169447E+02 0.150388E+00 0.171041E+02							0.113934E+00 0.169447E+02 0.150388E+00 0.169406E+02							0.113934E+00 0.169447E+02 0.150388E+00 0.148570E+02
0.114450E+00 0.167438E+02 0.150406E+00 0.168025E+02							0.114450E+00 0.167438E+02 0.150406E+00 0.168529E+02							0.114450E+00 0.167438E+02 0.150406E+00 0.166885E+02							0.114450E+00 0.167438E+02 0.150406E+00 0.146307E+02
0.114967E+00 0.169198E+02 0.149805E+00 0.165898E+02							0.114967E+00 0.169198E+02 0.149805E+00 0.166041E+02							0.114967E+00 0.169198E+02 0.149805E+00 0.164388E+02							0.114967E+00 0.169198E+02 0.149805E+00 0.144074E+02
0.115484E+00 0.164956E+02 0.150402E+00 0.163794E+02							0.115484E+00 0.164956E+02 0.150402E+00 0.163577E+02							0.115484E+00 0.164956E+02 0.150402E+00 0.161915E+02							0.115484E+00 0.164956E+02 0.150402E+00 0.141871E+02
0.116000E+00 0.163111E+02 0.149613E+00 0.161710E+02							0.116000E+00 0.163111E+02 0.149613E+00 0.161136E+02							0.116000E+00 0.163111E+02 0.149613E+00 0.159466E+02							0.116000E+00 0.163111E+02 0.149613E+00 0.139696E+02
0.116517E+00 0.155691E+02 0.149694E+00 0.159649E+02							0.116517E+00 0.155691E+02 0.149694E+00 0.158720E+02							0.116517E+00 0.155691E+02 0.149694E+00 0.157041E+02							0.116517E+00 0.155691E+02 0.149694E+00 0.137551E+02
0.117034E+00 0.157085E+02 0.150195E+00 0.157608E+02							0.117034E+00 0.157085E+02 0.150195E+00 0.156326E+02							0.117034E+00 0.157085E+02 0.150195E+00 0.154640E+02							0.117034E+00 0.157085E+02 0.150195E+00 0.135434E+02
0.117550E+00 0.154637E+02 0.147911E+00 0.155588E+02							0.117550E+00 0.154637E+02 0.147911E+00 0.153957E+02							0.117550E+00 0.154637E+02 0.147911E+00 0.152263E+02							0.117550E+00 0.154637E+02 0.147911E+00 0.133346E+02
0.118067E+00 0.154184E+02 0.146481E+00 0.153590E+02							0.118067E+00 0.154184E+02 0.146481E+00 0.151611E+02							0.118067E+00 0.154184E+02 0.146481E+00 0.149910E+02							0.118067E+00 0.154184E+02 0.146481E+00 0.131287E+02
0.118584E+00 0.149911E+02 0.145549E+00 0.151612E+02							0.118584E+00 0.149911E+02 0.145549E+00 0.149289E+02							0.118584E+00 0.149911E+02 0.145549E+00 0.147581E+02							0.118584E+00 0.149911E+02 0.145549E+00 0.129256E+02
0.119100E+00 0.148657E+02 0.144053E+00 0.149655E+02							0.119100E+00 0.148657E+02 0.144053E+00 0.146991E+02							0.119100E+00 0.148657E+02 0.144053E+00 0.145277E+02							0.119100E+00 0.148657E+02 0.144053E+00 0.127253E+02
0.119617E+00 0.148417E+02 0.144907E+00 0.147718E+02							0.119617E+00 0.148417E+02 0.144907E+00 0.144716E+02							0.119617E+00 0.148417E+02 0.144907E+00 0.142996E+02							0.119617E+00 0.148417E+02 0.144907E+00 0.125278E+02
0.120133E+00 0.146725E+02 0.144259E+00 0.145802E+02							0.120133E+00 0.146725E+02 0.144259E+00 0.142466E+02							0.120133E+00 0.146725E+02 0.144259E+00 0.140740E+02							0.120133E+00 0.146725E+02 0.144259E+00 0.123331E+02
0.120650E+00 0.145940E+02 0.142433E+00 0.143905E+02							0.120650E+00 0.145940E+02 0.142433E+00 0.140239E+02							0.120650E+00 0.145940E+02 0.142433E+00 0.138508E+02							0.120650E+00 0.145940E+02 0.142433E+00 0.121412E+02
0.121167E+00 0.142320E+02 0.143010E+00 0.142029E+02							0.121167E+00 0.142320E+02 0.143010E+00 0.138036E+02							0.121167E+00 0.142320E+02 0.143010E+00 0.136300E+02							0.121167E+00 0.142320E+02 0.143010E+00 0.119519E+02
0.121683E+00 0.140240E+02 0.142708E+00 0.140173E+02							0.121683E+00 0.140240E+02 0.142708E+00 0.135857E+02							0.121683E+00 0.140240E+02 0.142708E+00 0.134116E+02							0.121683E+00 0.140240E+02 0.142708E+00 0.117655E+02
0.122200E+00 0.137878E+02 0.141070E+00 0.138336E+02							0.122200E+00 0.137878E+02 0.141070E+00 0.133701E+02							0.122200E+00 0.137878E+02 0.141070E+00 0.131956E+02							0.122200E+00 0.137878E+02 0.141070E+00 0.115817E+02
0.122717E+00 0.135924E+02 0.141241E+00 0.136519E+02							0.122717E+00 0.135924E+02 0.141241E+00 0.131570E+02							0.122717E+00 0.135924E+02 0.141241E+00 0.129820E+02							0.122717E+00 0.135924E+02 0.141241E+00 0.114006E+02
0.123233E+00 0.133537E+02 0.141202E+00 0.134721E+02							0.123233E+00 0.133537E+02 0.141202E+00 0.129461E+02							0.123233E+00 0.133537E+02 0.141202E+00 0.127708E+02							0.123233E+00 0.133537E+02 0.141202E+00 0.112221E+02
0.123750E+00 0.132401E+02 0.140791E+00 0.132942E+02							0.123750E+00 0.132401E+02 0.140791E+00 0.127377E+02							0.123750E+00 0.132401E+02 0.140791E+00 0.125620E+02							0.123750E+00 0.132401E+02 0.140791E+00 0.110463E+02
0.124267E+00 0.129828E+02 0.142389E+00 0.131183E+02							0.124267E+00 0.129828E+02 0.142389E+00 0.125316E+02							0.124267E+00 0.129828E+02 0.142389E+00 0.123556E+02							0.124267E+00 0.129828E+02 0.142389E+00 0.108732E+02
0.124783E+00 0.129497E+02 0.141453E+00 0.129442E+02							0.124783E+00 0.129497E+02 0.141453E+00 0.123278E+02							0.124783E+00 0.129497E+02 0.141453E+00 0.121515E+02							0.124783E+00 0.129497E+02 0.141453E+00 0.107026E+02
0.125300E+00 0.126765E+02 0.140862E+00 0.127720E+02							0.125300E+00 0.126765E+02 0.140862E+00 0.121265E+02							0.125300E+00 0.126765E+02 0.140862E+00 0.119499E+02							0.125300E+00 0.126765E+02 0.140862E+00 0.105346E+02
0.125817E+00 0.123793E+02 0.141582E+00 0.126016E+02							0.125817E+00 0.123793E+02 0.141582E+00 0.119274E+02							0.125817E+00 0.123793E+02 0.141582E+00 0.117506E+02							0.125817E+00 0.123793E+02 0.141582E+00 0.103692E+02
0.126333E+00 0.122759E+02 0.141444E+00 0.124331E+02							0.126333E+00 0.122759E+02 0.141444E+00 0.117307E+02							0.126333E+00 0.122759E+02 0.141444E+00 0.115537E+02							0.126333E+00 0.122759E+02 0.141444E+00 0.102063E+02
0.126850E+00 0.121697E+02 0.140872E+00 0.122664E+02							0.126850E+00 0.121697E+02 0.140872E+00 0.115364E+02							0.126850E+00 0.121697E+02 0.140872E+00 0.113592E+02							0.126850E+00 0.121697E+02 0.140872E+00 0.100459E+02
0.127367E+00 0.119003E+02 0.140897E+00 0.121014E+02							0.127367E+00 0.119003E+02 0.140897E+00 0.113443E+02							0.127367E+00 0.119003E+02 0.140897E+00 0.111670E+02							0.127367E+00 0.119003E+02 0.140897E+00 0.988799E+01
0.127883E+00 0.119590E+02 0.140827E+00 0.119383E+02							0.127883E+00 0.119590E+02 0.140827E+00 0.111546E+02							0.127883E+00 0.119590E+02 0.140827E+00 0.109772E+02							0.127883E+00 0.119590E+02 0.140827E+00 0.973258E+01
0.128400E+00 0.118316E+02 0.140477E+00 0.117770E+02							0.128400E+00 0.118316E+02 0.140477E+00 0.109672E+02							0.128400E+00 0.118316E+02 0.140477E+00 0.107897E+02							0.128400E+00 0.118316E+02 0.140477E+00 0.957958E+01
0.128917E+00 0.114352E+02 0.142640E+00 0.116174E+02							0.128917E+00 0.114352E+02 0.142640E+00 0.107821E+02							0.128917E+00 0.114352E+02 0.142640E+00 0.106046E+02							0.128917E+00 0.114352E+02 0.142640E+00 0.942903E+01
0.129433E+00 0.114879E+02 0.143501E+00 0.114596E+02							0.129433E+00 0.114879E+02 0.143501E+00 0.105993E+02							0.129433E+00 0.114879E+02 0.143501E+00 0.104218E+02							0.129433E+00 0.114879E+02 0.143501E+00 0.928084E+01
0.129950E+00 0.112809E+02 0.144989E+00 0.113034E+02							0.129950E+00 0.112809E+02 0.144989E+00 0.104188E+02							0.129950E+00 0.112809E+02 0.144989E+00 0.102413E+02							0.129950E+00 0.112809E+02 0.144989E+00 0.913502E+01
0.130467E+00 0.111145E+02 0.146262E+00 0.111491E+02							0.130467E+00 0.111145E+02 0.146262E+00 0.102406E+02							0.130467E+00 0.111145E+02 0.146262E+00 0.100631E+02							0.130467E+00 0.111145E+02 0.146262E+00 0.899157E+01
0.130983E+00 0.107811E+02 0.145502E+00 0.109963E+02							0.130983E+00 0.107811E+02 0.145502E+00 0.100647E+02							0.130983E+00 0.107811E+02 0.145502E+00 0.988726E+01							0.130983E+00 0.107811E+02 0.145502E+00 0.885041E+01
0.131500E+00 0.108124E+02 0.147062E+00 0.108453E+02							0.131500E+00 0.108124E+02 0.147062E+00 0.989102E+01							0.131500E+00 0.108124E+02 0.147062E+00 0.971373E+01							0.131500E+00 0.108124E+02 0.147062E+00 0.871157E+01
0.132017E+00 0.107456E+02 0.147512E+00 0.106960E+02							0.132017E+00 0.107456E+02 0.147512E+00 0.971960E+01							0.132017E+00 0.107456E+02 0.147512E+00 0.954245E+01							0.132017E+00 0.107456E+02 0.147512E+00 0.857498E+01
0.132533E+00 0.106012E+02 0.146915E+00 0.105483E+02							0.132533E+00 0.106012E+02 0.146915E+00 0.955044E+01							0.132533E+00 0.106012E+02 0.146915E+00 0.937345E+01							0.132533E+00 0.106012E+02 0.146915E+00 0.844063E+01
0.133050E+00 0.100909E+02 0.148150E+00 0.104023E+02							0.133050E+00 0.100909E+02 0.148150E+00 0.938355E+01							0.133050E+00 0.100909E+02 0.148150E+00 0.920676E+01							0.133050E+00 0.100909E+02 0.148150E+00 0.830853E+01
0.133567E+00 0.100073E+02 0.149312E+00 0.102578E+02							0.133567E+00 0.100073E+02 0.149312E+00 0.921886E+01							0.133567E+00 0.100073E+02 0.149312E+00 0.904229E+01							0.133567E+00 0.100073E+02 0.149312E+00 0.817861E+01
0.134083E+00 0.100353E+02 0.147193E+00 0.101150E+02							0.134083E+00 0.100353E+02 0.147193E+00 0.905642E+01							0.134083E+00 0.100353E+02 0.147193E+00 0.888011E+01							0.134083E+00 0.100353E+02 0.147193E+00 0.805089E+01
0.134600E+00 0.988848E+01 0.148695E+00 0.997378E+01							0.134600E+00 0.988848E+01 0.148695E+00 0.889616E+01							0.134600E+00 0.988848E+01 0.148695E+00 0.872013E+01							0.134600E+00 0.988848E+01 0.148695E+00 0.792529E+01
0.135117E+00 0.979053E+01 0.149679E+00 0.983413E+01							0.135117E+00 0.979053E+01 0.149679E+00 0.873811E+01							0.135117E+00 0.979053E+01 0.149679E+00 0.856239E+01							0.135117E+00 0.979053E+01 0.149679E+00 0.780181E+01
0.135633E+00 0.970051E+01 0.146680E+00 0.969607E+01							0.135633E+00 0.970051E+01 0.146680E+00 0.858227E+01							0.135633E+00 0.970051E+01 0.146680E+00 0.840689E+01							0.135633E+00 0.970051E+01 0.146680E+00 0.768046E+01
0.136150E+00 0.959471E+01 0.144859E+00 0.955955E+01							0.136150E+00 0.959471E+01 0.144859E+00 0.842858E+01							0.136150E+00 0.959471E+01 0.144859E+00 0.825357E+01							0.136150E+00 0.959471E+01 0.144859E+00 0.756116E+01
0.136667E+00 0.911010E+01 0.145197E+00 0.942459E+01							0.136667E+00 0.911010E+01 0.145197E+00 0.827709E+01							0.136667E+00 0.911010E+01 0.145197E+00 0.810247E+01							0.136667E+00 0.911010E+01 0.145197E+00 0.744393E+01
0.137183E+00 0.896427E+01 0.143236E+00 0.929113E+01							0.137183E+00 0.896427E+01 0.143236E+00 0.812772E+01							0.137183E+00 0.896427E+01 0.143236E+00 0.795352E+01							0.137183E+00 0.896427E+01 0.143236E+00 0.732869E+01
0.137700E+00 0.890438E+01 0.142553E+00 0.915921E+01							0.137700E+00 0.890438E+01 0.142553E+00 0.798052E+01							0.137700E+00 0.890438E+01 0.142553E+00 0.780677E+01							0.137700E+00 0.890438E+01 0.142553E+00 0.721548E+01
0.138217E+00 0.897624E+01 0.143428E+00 0.902876E+01							0.138217E+00 0.897624E+01 0.143428E+00 0.783542E+01							0.138217E+00 0.897624E+01 0.143428E+00 0.766215E+01							0.138217E+00 0.897624E+01 0.143428E+00 0.710422E+01
0.138733E+00 0.894441E+01 0.141748E+00 0.889981E+01							0.138733E+00 0.894441E+01 0.141748E+00 0.769244E+01							0.138733E+00 0.894441E+01 0.141748E+00 0.751968E+01							0.138733E+00 0.894441E+01 0.141748E+00 0.699490E+01
0.139250E+00 0.883276E+01 0.141006E+00 0.877235E+01							0.139250E+00 0.883276E+01 0.141006E+00 0.755159E+01							0.139250E+00 0.883276E+01 0.141006E+00 0.737936E+01							0.139250E+00 0.883276E+01 0.141006E+00 0.688753E+01
0.139767E+00 0.859252E+01 0.141596E+00 0.864633E+01							0.139767E+00 0.859252E+01 0.141596E+00 0.741281E+01							0.139767E+00 0.859252E+01 0.141596E+00 0.724114E+01							0.139767E+00 0.859252E+01 0.141596E+00 0.678202E+01
0.140283E+00 0.855728E+01 0.141065E+00 0.852178E+01							0.140283E+00 0.855728E+01 0.141065E+00 0.727613E+01							0.140283E+00 0.855728E+01 0.141065E+00 0.710504E+01							0.140283E+00 0.855728E+01 0.141065E+00 0.667841E+01
0.140800E+00 0.832472E+01 0.139771E+00 0.839865E+01							0.140800E+00 0.832472E+01 0.139771E+00 0.714149E+01							0.140800E+00 0.832472E+01 0.139771E+00 0.697101E+01							0.140800E+00 0.832472E+01 0.139771E+00 0.657662E+01
0.141317E+00 0.818951E+01 0.140507E+00 0.827694E+01							0.141317E+00 0.818951E+01 0.140507E+00 0.700889E+01							0.141317E+00 0.818951E+01 0.140507E+00 0.683905E+01							0.141317E+00 0.818951E+01 0.140507E+00 0.647665E+01
0.141833E+00 0.827618E+01 0.139754E+00 0.815667E+01							0.141833E+00 0.827618E+01 0.139754E+00 0.687837E+01							0.141833E+00 0.827618E+01 0.139754E+00 0.670919E+01							0.141833E+00 0.827618E+01 0.139754E+00 0.637849E+01
0.142350E+00 0.795075E+01 0.139536E+00 0.803778E+01							0.142350E+00 0.795075E+01 0.139536E+00 0.674984E+01							0.142350E+00 0.795075E+01 0.139536E+00 0.658135E+01							0.142350E+00 0.795075E+01 0.139536E+00 0.628208E+01
0.142866E+00 0.781449E+01 0.140453E+00 0.792030E+01							0.142866E+00 0.781449E+01 0.140453E+00 0.662335E+01							0.142866E+00 0.781449E+01 0.140453E+00 0.645557E+01							0.142866E+00 0.781449E+01 0.140453E+00 0.618743E+01
0.143383E+00 0.772072E+01 0.138619E+00 0.780418E+01							0.143383E+00 0.772072E+01 0.138619E+00 0.649883E+01							0.143383E+00 0.772072E+01 0.138619E+00 0.633179E+01							0.143383E+00 0.772072E+01 0.138619E+00 0.609448E+01
0.143900E+00 0.737714E+01 0.137806E+00 0.768943E+01							0.143900E+00 0.737714E+01 0.137806E+00 0.637629E+01							0.143900E+00 0.737714E+01 0.137806E+00 0.621002E+01							0.143900E+00 0.737714E+01 0.137806E+00 0.600322E+01
0.144416E+00 0.765033E+01 0.139088E+00 0.757606E+01							0.144416E+00 0.765033E+01 0.139088E+00 0.625575E+01							0.144416E+00 0.765033E+01 0.139088E+00 0.609027E+01							0.144416E+00 0.765033E+01 0.139088E+00 0.591364E+01
0.144933E+00 0.714752E+01 0.138138E+00 0.746401E+01							0.144933E+00 0.714752E+01 0.138138E+00 0.613713E+01							0.144933E+00 0.714752E+01 0.138138E+00 0.597247E+01							0.144933E+00 0.714752E+01 0.138138E+00 0.582569E+01
0.145450E+00 0.709793E+01 0.137145E+00 0.735332E+01							0.145450E+00 0.709793E+01 0.137145E+00 0.602048E+01							0.145450E+00 0.709793E+01 0.137145E+00 0.585666E+01							0.145450E+00 0.709793E+01 0.137145E+00 0.573937E+01
0.145966E+00 0.683943E+01 0.138187E+00 0.724392E+01							0.145966E+00 0.683943E+01 0.138187E+00 0.590573E+01							0.145966E+00 0.683943E+01 0.138187E+00 0.574277E+01							0.145966E+00 0.683943E+01 0.138187E+00 0.565464E+01
0.146483E+00 0.694782E+01 0.136707E+00 0.713587E+01							0.146483E+00 0.694782E+01 0.136707E+00 0.579290E+01							0.146483E+00 0.694782E+01 0.136707E+00 0.563083E+01							0.146483E+00 0.694782E+01 0.136707E+00 0.557148E+01
0.147000E+00 0.699775E+01 0.136490E+00 0.702909E+01							0.147000E+00 0.699775E+01 0.136490E+00 0.568195E+01							0.147000E+00 0.699775E+01 0.136490E+00 0.552079E+01							0.147000E+00 0.699775E+01 0.136490E+00 0.548986E+01
0.147516E+00 0.668911E+01 0.137853E+00 0.692361E+01							0.147516E+00 0.668911E+01 0.137853E+00 0.557287E+01							0.147516E+00 0.668911E+01 0.137853E+00 0.541264E+01							0.147516E+00 0.668911E+01 0.137853E+00 0.540975E+01
0.148033E+00 0.663371E+01 0.135762E+00 0.681942E+01							0.148033E+00 0.663371E+01 0.135762E+00 0.546567E+01							0.148033E+00 0.663371E+01 0.135762E+00 0.530639E+01							0.148033E+00 0.663371E+01 0.135762E+00 0.533116E+01
0.148550E+00 0.657735E+01 0.135855E+00 0.671649E+01							0.148550E+00 0.657735E+01 0.135855E+00 0.536029E+01							0.148550E+00 0.657735E+01 0.135855E+00 0.520199E+01							0.148550E+00 0.657735E+01 0.135855E+00 0.525403E+01
0.149066E+00 0.633804E+01 0.136167E+00 0.661483E+01							0.149066E+00 0.633804E+01 0.136167E+00 0.525676E+01							0.149066E+00 0.633804E+01 0.136167E+00 0.509946E+01							0.149066E+00 0.633804E+01 0.136167E+00 0.517836E+01
0.149583E+00 0.626286E+01 0.135549E+00 0.651440E+01							0.149583E+00 0.626286E+01 0.135549E+00 0.515501E+01							0.149583E+00 0.626286E+01 0.135549E+00 0.499873E+01							0.149583E+00 0.626286E+01 0.135549E+00 0.510410E+01
0.150100E+00 0.619856E+01 0.134432E+00 0.641521E+01							0.150100E+00 0.619856E+01 0.134432E+00 0.505505E+01							0.150100E+00 0.619856E+01 0.134432E+00 0.489982E+01							0.150100E+00 0.619856E+01 0.134432E+00 0.503125E+01
0.150616E+00 0.606702E+01 0.136061E+00 0.631726E+01							0.150616E+00 0.606702E+01 0.136061E+00 0.495689E+01							0.150616E+00 0.606702E+01 0.136061E+00 0.480272E+01							0.150616E+00 0.606702E+01 0.136061E+00 0.495979E+01
0.151133E+00 0.614429E+01 0.134751E+00 0.622052E+01							0.151133E+00 0.614429E+01 0.134751E+00 0.486047E+01							0.151133E+00 0.614429E+01 0.134751E+00 0.470738E+01							0.151133E+00 0.614429E+01 0.134751E+00 0.488968E+01
0.151650E+00 0.605914E+01 0.135270E+00 0.612500E+01							0.151650E+00 0.605914E+01 0.135270E+00 0.476581E+01							0.151650E+00 0.605914E+01 0.135270E+00 0.461382E+01							0.151650E+00 0.605914E+01 0.135270E+00 0.482091E+01
0.152166E+00 0.582907E+01 0.135758E+00 0.603067E+01							0.152166E+00 0.582907E+01 0.135758E+00 0.467286E+01							0.152166E+00 0.582907E+01 0.135758E+00 0.452200E+01							0.152166E+00 0.582907E+01 0.135758E+00 0.475344E+01
0.152683E+00 0.572329E+01 0.134294E+00 0.593754E+01							0.152683E+00 0.572329E+01 0.134294E+00 0.458163E+01							0.152683E+00 0.572329E+01 0.134294E+00 0.443192E+01							0.152683E+00 0.572329E+01 0.134294E+00 0.468726E+01
0.153200E+00 0.566560E+01 0.133690E+00 0.584560E+01							0.153200E+00 0.566560E+01 0.133690E+00 0.449212E+01							0.153200E+00 0.566560E+01 0.133690E+00 0.434357E+01							0.153200E+00 0.566560E+01 0.133690E+00 0.462235E+01
0.153716E+00 0.577153E+01 0.135353E+00 0.575483E+01							0.153716E+00 0.577153E+01 0.135353E+00 0.440427E+01							0.153716E+00 0.577153E+01 0.135353E+00 0.425691E+01							0.153716E+00 0.577153E+01 0.135353E+00 0.455867E+01
0.154233E+00 0.534199E+01 0.134113E+00 0.566525E+01							0.154233E+00 0.534199E+01 0.134113E+00 0.431810E+01							0.154233E+00 0.534199E+01 0.134113E+00 0.417195E+01							0.154233E+00 0.534199E+01 0.134113E+00 0.449622E+01
0.154750E+00 0.544717E+01 0.132965E+00 0.557681E+01							0.154750E+00 0.544717E+01 0.132965E+00 0.423357E+01							0.154750E+00 0.544717E+01 0.132965E+00 0.408865E+01							0.154750E+00 0.544717E+01 0.132965E+00 0.443495E+01
0.155266E+00 0.527527E+01 0.134344E+00 0.548952E+01							0.155266E+00 0.527527E+01 0.134344E+00 0.415067E+01							0.155266E+00 0.527527E+01 0.134344E+00 0.400700E+01							0.155266E+00 0.527527E+01 0.134344E+00 0.437486E+01
0.155783E+00 0.533427E+01 0.133857E+00 0.540339E+01							0.155783E+00 0.533427E+01 0.133857E+00 0.406940E+01							0.155783E+00 0.533427E+01 0.133857E+00 0.392700E+01							0.155783E+00 0.533427E+01 0.133857E+00 0.431594E+01
0.156300E+00 0.505815E+01 0.132980E+00 0.531838E+01							0.156300E+00 0.505815E+01 0.132980E+00 0.398971E+01							0.156300E+00 0.505815E+01 0.132980E+00 0.384859E+01							0.156300E+00 0.505815E+01 0.132980E+00 0.425814E+01
0.156816E+00 0.510072E+01 0.134308E+00 0.523451E+01							0.156816E+00 0.510072E+01 0.134308E+00 0.391162E+01							0.156816E+00 0.510072E+01 0.134308E+00 0.377180E+01							0.156816E+00 0.510072E+01 0.134308E+00 0.420146E+01
0.157333E+00 0.516321E+01 0.132163E+00 0.515174E+01							0.157333E+00 0.516321E+01 0.132163E+00 0.383507E+01							0.157333E+00 0.516321E+01 0.132163E+00 0.369657E+01							0.157333E+00 0.516321E+01 0.132163E+00 0.414586E+01
0.157850E+00 0.513605E+01 0.132426E+00 0.507009E+01							0.157850E+00 0.513605E+01 0.132426E+00 0.376008E+01							0.157850E+00 0.513605E+01 0.132426E+00 0.362292E+01							0.157850E+00 0.513605E+01 0.132426E+00 0.409135E+01
0.158366E+00 0.476464E+01 0.133306E+00 0.498953E+01							0.158366E+00 0.476464E+01 0.133306E+00 0.368659E+01							0.158366E+00 0.476464E+01 0.133306E+00 0.355079E+01							0.158366E+00 0.476464E+01 0.133306E+00 0.403788E+01
0.158883E+00 0.471199E+01 0.132172E+00 0.491005E+01							0.158883E+00 0.471199E+01 0.132172E+00 0.361461E+01							0.158883E+00 0.471199E+01 0.132172E+00 0.348018E+01							0.158883E+00 0.471199E+01 0.132172E+00 0.398544E+01
0.159400E+00 0.476481E+01 0.131352E+00 0.483167E+01							0.159400E+00 0.476481E+01 0.131352E+00 0.354412E+01							0.159400E+00 0.476481E+01 0.131352E+00 0.341108E+01							0.159400E+00 0.476481E+01 0.131352E+00 0.393403E+01
0.159916E+00 0.456664E+01 0.132890E+00 0.475435E+01							0.159916E+00 0.456664E+01 0.132890E+00 0.347509E+01							0.159916E+00 0.456664E+01 0.132890E+00 0.334344E+01							0.159916E+00 0.456664E+01 0.132890E+00 0.388360E+01
0.160433E+00 0.445145E+01 0.131442E+00 0.467810E+01							0.160433E+00 0.445145E+01 0.131442E+00 0.340751E+01							0.160433E+00 0.445145E+01 0.131442E+00 0.327728E+01							0.160433E+00 0.445145E+01 0.131442E+00 0.383417E+01
0.160950E+00 0.446441E+01 0.131101E+00 0.460289E+01							0.160950E+00 0.446441E+01 0.131101E+00 0.334136E+01							0.160950E+00 0.446441E+01 0.131101E+00 0.321255E+01							0.160950E+00 0.446441E+01 0.131101E+00 0.378567E+01
0.161466E+00 0.443298E+01 0.132196E+00 0.452874E+01							0.161466E+00 0.443298E+01 0.132196E+00 0.327662E+01							0.161466E+00 0.443298E+01 0.132196E+00 0.314925E+01							0.161466E+00 0.443298E+01 0.132196E+00 0.373812E+01
0.161983E+00 0.440383E+01 0.131545E+00 0.445564E+01							0.161983E+00 0.440383E+01 0.131545E+00 0.321330E+01							0.161983E+00 0.440383E+01 0.131545E+00 0.308739E+01							0.161983E+00 0.440383E+01 0.131545E+00 0.369150E+01
0.162500E+00 0.423064E+01 0.130815E+00 0.438356E+01							0.162500E+00 0.423064E+01 0.130815E+00 0.315135E+01							0.162500E+00 0.423064E+01 0.130815E+00 0.302692E+01							0.162500E+00 0.423064E+01 0.130815E+00 0.364576E+01
0.163016E+00 0.410426E+01 0.131431E+00 0.431253E+01							0.163016E+00 0.410426E+01 0.131431E+00 0.309079E+01							0.163016E+00 0.410426E+01 0.131431E+00 0.296784E+01							0.163016E+00 0.410426E+01 0.131431E+00 0.360092E+01
0.163533E+00 0.417267E+01 0.130833E+00 0.424251E+01							0.163533E+00 0.417267E+01 0.130833E+00 0.303158E+01							0.163533E+00 0.417267E+01 0.130833E+00 0.291013E+01							0.163533E+00 0.417267E+01 0.130833E+00 0.355693E+01
0.164050E+00 0.409322E+01 0.130287E+00 0.417351E+01							0.164050E+00 0.409322E+01 0.130287E+00 0.297371E+01							0.164050E+00 0.409322E+01 0.130287E+00 0.285378E+01							0.164050E+00 0.409322E+01 0.130287E+00 0.351378E+01
0.164566E+00 0.380018E+01 0.131137E+00 0.410554E+01							0.164566E+00 0.380018E+01 0.131137E+00 0.291718E+01							0.164566E+00 0.380018E+01 0.131137E+00 0.279878E+01							0.164566E+00 0.380018E+01 0.131137E+00 0.347147E+01
0.165083E+00 0.399130E+01 0.130144E+00 0.403855E+01							0.165083E+00 0.399130E+01 0.130144E+00 0.286195E+01							0.165083E+00 0.399130E+01 0.130144E+00 0.274508E+01							0.165083E+00 0.399130E+01 0.130144E+00 0.342996E+01
0.165599E+00 0.401245E+01 0.130351E+00 0.397257E+01							0.165599E+00 0.401245E+01 0.130351E+00 0.280801E+01							0.165599E+00 0.401245E+01 0.130351E+00 0.269270E+01							0.165599E+00 0.401245E+01 0.130351E+00 0.338925E+01
0.166116E+00 0.360362E+01 0.131149E+00 0.390757E+01							0.166116E+00 0.360362E+01 0.131149E+00 0.275534E+01							0.166116E+00 0.360362E+01 0.131149E+00 0.264159E+01							0.166116E+00 0.360362E+01 0.131149E+00 0.334931E+01
0.166633E+00 0.366517E+01 0.129352E+00 0.384356E+01							0.166633E+00 0.366517E+01 0.129352E+00 0.270393E+01							0.166633E+00 0.366517E+01 0.129352E+00 0.259176E+01							0.166633E+00 0.366517E+01 0.129352E+00 0.331014E+01
0.167149E+00 0.372289E+01 0.129601E+00 0.378051E+01							0.167149E+00 0.372289E+01 0.129601E+00 0.265374E+01							0.167149E+00 0.372289E+01 0.129601E+00 0.254315E+01							0.167149E+00 0.372289E+01 0.129601E+00 0.327171E+01
0.167666E+00 0.369846E+01 0.130057E+00 0.371842E+01							0.167666E+00 0.369846E+01 0.130057E+00 0.260476E+01							0.167666E+00 0.369846E+01 0.130057E+00 0.249577E+01							0.167666E+00 0.369846E+01 0.130057E+00 0.323401E+01
0.168183E+00 0.343878E+01 0.129753E+00 0.365730E+01							0.168183E+00 0.343878E+01 0.129753E+00 0.255699E+01							0.168183E+00 0.343878E+01 0.129753E+00 0.244961E+01							0.168183E+00 0.343878E+01 0.129753E+00 0.319703E+01
0.168699E+00 0.359113E+01 0.128811E+00 0.359712E+01							0.168699E+00 0.359113E+01 0.128811E+00 0.251039E+01							0.168699E+00 0.359113E+01 0.128811E+00 0.240461E+01							0.168699E+00 0.359113E+01 0.128811E+00 0.316074E+01
0.169216E+00 0.340524E+01 0.129765E+00 0.353788E+01							0.169216E+00 0.340524E+01 0.129765E+00 0.246494E+01							0.169216E+00 0.340524E+01 0.129765E+00 0.236079E+01							0.169216E+00 0.340524E+01 0.129765E+00 0.312515E+01
0.169733E+00 0.313140E+01 0.128815E+00 0.347956E+01							0.169733E+00 0.313140E+01 0.128815E+00 0.242062E+01							0.169733E+00 0.313140E+01 0.128815E+00 0.231810E+01							0.169733E+00 0.313140E+01 0.128815E+00 0.309022E+01
0.170249E+00 0.318610E+01 0.129319E+00 0.342216E+01							0.170249E+00 0.318610E+01 0.129319E+00 0.237742E+01							0.170249E+00 0.318610E+01 0.129319E+00 0.227652E+01							0.170249E+00 0.318610E+01 0.129319E+00 0.305595E+01
0.170766E+00 0.314526E+01 0.129131E+00 0.336569E+01							0.170766E+00 0.314526E+01 0.129131E+00 0.233532E+01							0.170766E+00 0.314526E+01 0.129131E+00 0.223606E+01							0.170766E+00 0.314526E+01 0.129131E+00 0.302234E+01
0.171283E+00 0.322069E+01 0.128289E+00 0.331011E+01							0.171283E+00 0.322069E+01 0.128289E+00 0.229431E+01							0.171283E+00 0.322069E+01 0.128289E+00 0.219668E+01							0.171283E+00 0.322069E+01 0.128289E+00 0.298934E+01
0.171799E+00 0.313218E+01 0.127986E+00 0.325545E+01							0.171799E+00 0.313218E+01 0.127986E+00 0.225437E+01							0.171799E+00 0.313218E+01 0.127986E+00 0.215840E+01							0.171799E+00 0.313218E+01 0.127986E+00 0.295697E+01
0.172316E+00 0.325968E+01 0.128465E+00 0.320168E+01							0.172316E+00 0.325968E+01 0.128465E+00 0.221550E+01							0.172316E+00 0.325968E+01 0.128465E+00 0.212118E+01							0.172316E+00 0.325968E+01 0.128465E+00 0.292519E+01
0.172833E+00 0.331937E+01 0.127628E+00 0.314880E+01							0.172833E+00 0.331937E+01 0.127628E+00 0.217768E+01							0.172833E+00 0.331937E+01 0.127628E+00 0.208502E+01							0.172833E+00 0.331937E+01 0.127628E+00 0.289401E+01
0.173349E+00 0.327934E+01 0.127891E+00 0.309682E+01							0.173349E+00 0.327934E+01 0.127891E+00 0.214091E+01							0.173349E+00 0.327934E+01 0.127891E+00 0.204991E+01							0.173349E+00 0.327934E+01 0.127891E+00 0.286340E+01
0.173866E+00 0.310071E+01 0.128120E+00 0.304571E+01							0.173866E+00 0.310071E+01 0.128120E+00 0.210515E+01							0.173866E+00 0.310071E+01 0.128120E+00 0.201583E+01							0.173866E+00 0.310071E+01 0.128120E+00 0.283335E+01
0.174383E+00 0.297834E+01 0.127808E+00 0.299549E+01							0.174383E+00 0.297834E+01 0.127808E+00 0.207041E+01							0.174383E+00 0.297834E+01 0.127808E+00 0.198277E+01							0.174383E+00 0.297834E+01 0.127808E+00 0.280385E+01
0.174899E+00 0.297073E+01 0.127839E+00 0.294613E+01							0.174899E+00 0.297073E+01 0.127839E+00 0.203666E+01							0.174899E+00 0.297073E+01 0.127839E+00 0.195071E+01							0.174899E+00 0.297073E+01 0.127839E+00 0.277489E+01
0.175416E+00 0.283708E+01 0.127859E+00 0.289763E+01							0.175416E+00 0.283708E+01 0.127859E+00 0.200388E+01							0.175416E+00 0.283708E+01 0.127859E+00 0.191963E+01							0.175416E+00 0.283708E+01 0.127859E+00 0.274645E+01
0.175933E+00 0.277439E+01 0.127019E+00 0.285000E+01							0.175933E+00 0.277439E+01 0.127019E+00 0.197207E+01							0.175933E+00 0.277439E+01 0.127019E+00 0.188952E+01							0.175933E+00 0.277439E+01 0.127019E+00 0.271853E+01
0.176449E+00 0.286510E+01 0.127316E+00 0.280320E+01							0.176449E+00 0.286510E+01 0.127316E+00 0.194120E+01							0.176449E+00 0.286510E+01 0.127316E+00 0.186035E+01							0.176449E+00 0.286510E+01 0.127316E+00 0.269111E+01
0.176966E+00 0.275143E+01 0.126997E+00 0.275725E+01							0.176966E+00 0.275143E+01 0.126997E+00 0.191125E+01							0.176966E+00 0.275143E+01 0.126997E+00 0.183211E+01							0.176966E+00 0.275143E+01 0.126997E+00 0.266419E+01
0.177483E+00 0.271710E+01 0.127007E+00 0.271212E+01							0.177483E+00 0.271710E+01 0.127007E+00 0.188221E+01							0.177483E+00 0.271710E+01 0.127007E+00 0.180478E+01							0.177483E+00 0.271710E+01 0.127007E+00 0.263774E+01
0.177999E+00 0.278908E+01 0.126383E+00 0.266782E+01							0.177999E+00 0.278908E+01 0.126383E+00 0.185406E+01							0.177999E+00 0.278908E+01 0.126383E+00 0.177835E+01							0.177999E+00 0.278908E+01 0.126383E+00 0.261177E+01
0.178516E+00 0.245673E+01 0.127108E+00 0.262433E+01							0.178516E+00 0.245673E+01 0.127108E+00 0.182677E+01							0.178516E+00 0.245673E+01 0.127108E+00 0.175279E+01							0.178516E+00 0.245673E+01 0.127108E+00 0.258625E+01
0.179033E+00 0.233108E+01 0.125765E+00 0.258164E+01							0.179033E+00 0.233108E+01 0.125765E+00 0.180034E+01							0.179033E+00 0.233108E+01 0.125765E+00 0.172807E+01							0.179033E+00 0.233108E+01 0.125765E+00 0.256118E+01
0.179549E+00 0.250086E+01 0.126473E+00 0.253976E+01							0.179549E+00 0.250086E+01 0.126473E+00 0.177474E+01							0.179549E+00 0.250086E+01 0.126473E+00 0.170420E+01							0.179549E+00 0.250086E+01 0.126473E+00 0.253656E+01
0.180066E+00 0.251886E+01 0.126425E+00 0.249866E+01							0.180066E+00 0.251886E+01 0.126425E+00 0.174995E+01							0.180066E+00 0.251886E+01 0.126425E+00 0.168114E+01							0.180066E+00 0.251886E+01 0.126425E+00 0.251237E+01
0.180583E+00 0.221043E+01 0.125056E+00 0.245834E+01							0.180583E+00 0.221043E+01 0.125056E+00 0.172596E+01							0.180583E+00 0.221043E+01 0.125056E+00 0.165888E+01							0.180583E+00 0.221043E+01 0.125056E+00 0.248860E+01
0.181099E+00 0.234446E+01 0.125281E+00 0.241879E+01							0.181099E+00 0.234446E+01 0.125281E+00 0.170276E+01							0.181099E+00 0.234446E+01 0.125281E+00 0.163740E+01							0.181099E+00 0.234446E+01 0.125281E+00 0.246523E+01
0.181616E+00 0.243974E+01 0.125804E+00 0.238000E+01							0.181616E+00 0.243974E+01 0.125804E+00 0.168033E+01							0.181616E+00 0.243974E+01 0.125804E+00 0.161669E+01							0.181616E+00 0.243974E+01 0.125804E+00 0.244228E+01
0.182133E+00 0.215812E+01 0.124188E+00 0.234199E+01							0.182133E+00 0.215812E+01 0.124188E+00 0.165867E+01							0.182133E+00 0.215812E+01 0.124188E+00 0.159674E+01							0.182133E+00 0.215812E+01 0.124188E+00 0.241972E+01
0.182649E+00 0.222450E+01 0.124809E+00 0.230473E+01							0.182649E+00 0.222450E+01 0.124809E+00 0.163776E+01							0.182649E+00 0.222450E+01 0.124809E+00 0.157754E+01							0.182649E+00 0.222450E+01 0.124809E+00 0.239754E+01
0.183166E+00 0.215705E+01 0.125152E+00 0.226823E+01							0.183166E+00 0.215705E+01 0.125152E+00 0.161759E+01							0.183166E+00 0.215705E+01 0.125152E+00 0.155908E+01							0.183166E+00 0.215705E+01 0.125152E+00 0.237575E+01
0.183683E+00 0.254785E+01 0.124438E+00 0.223247E+01							0.183683E+00 0.254785E+01 0.124438E+00 0.159814E+01							0.183683E+00 0.254785E+01 0.124438E+00 0.154134E+01							0.183683E+00 0.254785E+01 0.124438E+00 0.235432E+01
0.184199E+00 0.209307E+01 0.124388E+00 0.219744E+01							0.184199E+00 0.209307E+01 0.124388E+00 0.157941E+01							0.184199E+00 0.209307E+01 0.124388E+00 0.152430E+01							0.184199E+00 0.209307E+01 0.124388E+00 0.233325E+01
0.184716E+00 0.219511E+01 0.124662E+00 0.216316E+01							0.184716E+00 0.219511E+01 0.124662E+00 0.156139E+01							0.184716E+00 0.219511E+01 0.124662E+00 0.150796E+01							0.184716E+00 0.219511E+01 0.124662E+00 0.231254E+01
0.185233E+00 0.200505E+01 0.123567E+00 0.212959E+01							0.185233E+00 0.200505E+01 0.123567E+00 0.154405E+01							0.185233E+00 0.200505E+01 0.123567E+00 0.149230E+01							0.185233E+00 0.200505E+01 0.123567E+00 0.229217E+01
0.185749E+00 0.195578E+01 0.124245E+00 0.209675E+01							0.185749E+00 0.195578E+01 0.124245E+00 0.152738E+01							0.185749E+00 0.195578E+01 0.124245E+00 0.147730E+01							0.185749E+00 0.195578E+01 0.124245E+00 0.227214E+01
0.186266E+00 0.199776E+01 0.124434E+00 0.206461E+01							0.186266E+00 0.199776E+01 0.124434E+00 0.151138E+01							0.186266E+00 0.199776E+01 0.124434E+00 0.146296E+01							0.186266E+00 0.199776E+01 0.124434E+00 0.225244E+01
0.186782E+00 0.193823E+01 0.123220E+00 0.203318E+01							0.186782E+00 0.193823E+01 0.123220E+00 0.149603E+01							0.186782E+00 0.193823E+01 0.123220E+00 0.144926E+01							0.186782E+00 0.193823E+01 0.123220E+00 0.223307E+01
0.187299E+00 0.165873E+01 0.124149E+00 0.200243E+01							0.187299E+00 0.165873E+01 0.124149E+00 0.148130E+01							0.187299E+00 0.165873E+01 0.124149E+00 0.143619E+01							0.187299E+00 0.165873E+01 0.124149E+00 0.221402E+01
0.187816E+00 0.184860E+01 0.124120E+00 0.197238E+01							0.187816E+00 0.184860E+01 0.124120E+00 0.146721E+01							0.187816E+00 0.184860E+01 0.124120E+00 0.142373E+01							0.187816E+00 0.184860E+01 0.124120E+00 0.219527E+01
0.188332E+00 0.208000E+01 0.123357E+00 0.194300E+01							0.188332E+00 0.208000E+01 0.123357E+00 0.145372E+01							0.188332E+00 0.208000E+01 0.123357E+00 0.141188E+01							0.188332E+00 0.208000E+01 0.123357E+00 0.217684E+01
0.188849E+00 0.185794E+01 0.123845E+00 0.191429E+01							0.188849E+00 0.185794E+01 0.123845E+00 0.144083E+01							0.188849E+00 0.185794E+01 0.123845E+00 0.140062E+01							0.188849E+00 0.185794E+01 0.123845E+00 0.215869E+01
0.189366E+00 0.193195E+01 0.123374E+00 0.188624E+01							0.189366E+00 0.193195E+01 0.123374E+00 0.142853E+01							0.189366E+00 0.193195E+01 0.123374E+00 0.138994E+01							0.189366E+00 0.193195E+01 0.123374E+00 0.214085E+01
0.189882E+00 0.190939E+01 0.122892E+00 0.185884E+01							0.189882E+00 0.190939E+01 0.122892E+00 0.141680E+01							0.189882E+00 0.190939E+01 0.122892E+00 0.137983E+01							0.189882E+00 0.190939E+01 0.122892E+00 0.212328E+01
0.190399E+00 0.182202E+01 0.123231E+00 0.183209E+01							0.190399E+00 0.182202E+01 0.123231E+00 0.140563E+01							0.190399E+00 0.182202E+01 0.123231E+00 0.137028E+01							0.190399E+00 0.182202E+01 0.123231E+00 0.210600E+01
0.190916E+00 0.175601E+01 0.123329E+00 0.180597E+01							0.190916E+00 0.175601E+01 0.123329E+00 0.139501E+01							0.190916E+00 0.175601E+01 0.123329E+00 0.136127E+01							0.190916E+00 0.175601E+01 0.123329E+00 0.208899E+01
0.191432E+00 0.200346E+01 0.122269E+00 0.178048E+01							0.191432E+00 0.200346E+01 0.122269E+00 0.138492E+01							0.191432E+00 0.200346E+01 0.122269E+00 0.135279E+01							0.191432E+00 0.200346E+01 0.122269E+00 0.207225E+01
0.191949E+00 0.193427E+01 0.122732E+00 0.175561E+01							0.191949E+00 0.193427E+01 0.122732E+00 0.137534E+01							0.191949E+00 0.193427E+01 0.122732E+00 0.134480E+01							0.191949E+00 0.193427E+01 0.122732E+00 0.205578E+01
0.192466E+00 0.165060E+01 0.123393E+00 0.173136E+01							0.192466E+00 0.165060E+01 0.123393E+00 0.136626E+01							0.192466E+00 0.165060E+01 0.123393E+00 0.133731E+01							0.192466E+00 0.165060E+01 0.123393E+00 0.203957E+01
0.192982E+00 0.166201E+01 0.122250E+00 0.170771E+01							0.192982E+00 0.166201E+01 0.122250E+00 0.135766E+01							0.192982E+00 0.166201E+01 0.122250E+00 0.133028E+01							0.192982E+00 0.166201E+01 0.122250E+00 0.202361E+01
0.193499E+00 0.173180E+01 0.122646E+00 0.168467E+01							0.193499E+00 0.173180E+01 0.122646E+00 0.134952E+01							0.193499E+00 0.173180E+01 0.122646E+00 0.132370E+01							0.193499E+00 0.173180E+01 0.122646E+00 0.200790E+01
0.194016E+00 0.161353E+01 0.122866E+00 0.166221E+01							0.194016E+00 0.161353E+01 0.122866E+00 0.134184E+01							0.194016E+00 0.161353E+01 0.122866E+00 0.131756E+01							0.194016E+00 0.161353E+01 0.122866E+00 0.199244E+01
0.194532E+00 0.174124E+01 0.121612E+00 0.164035E+01							0.194532E+00 0.174124E+01 0.121612E+00 0.133460E+01							0.194532E+00 0.174124E+01 0.121612E+00 0.131185E+01							0.194532E+00 0.174124E+01 0.121612E+00 0.197723E+01
0.195049E+00 0.148064E+01 0.122454E+00 0.161906E+01							0.195049E+00 0.148064E+01 0.122454E+00 0.132779E+01							0.195049E+00 0.148064E+01 0.122454E+00 0.130655E+01							0.195049E+00 0.148064E+01 0.122454E+00 0.196225E+01
0.195566E+00 0.169832E+01 0.122208E+00 0.159834E+01							0.195566E+00 0.169832E+01 0.122208E+00 0.132139E+01							0.195566E+00 0.169832E+01 0.122208E+00 0.130165E+01							0.195566E+00 0.169832E+01 0.122208E+00 0.194750E+01
0.196082E+00 0.136255E+01 0.121577E+00 0.157818E+01							0.196082E+00 0.136255E+01 0.121577E+00 0.131541E+01							0.196082E+00 0.136255E+01 0.121577E+00 0.129715E+01							0.196082E+00 0.136255E+01 0.121577E+00 0.193299E+01
0.196599E+00 0.173929E+01 0.122356E+00 0.155858E+01							0.196599E+00 0.173929E+01 0.122356E+00 0.130983E+01							0.196599E+00 0.173929E+01 0.122356E+00 0.129302E+01							0.196599E+00 0.173929E+01 0.122356E+00 0.191870E+01
0.197116E+00 0.150075E+01 0.121857E+00 0.153953E+01							0.197116E+00 0.150075E+01 0.121857E+00 0.130463E+01							0.197116E+00 0.150075E+01 0.121857E+00 0.128927E+01							0.197116E+00 0.150075E+01 0.121857E+00 0.190463E+01
0.197632E+00 0.144938E+01 0.121744E+00 0.152101E+01							0.197632E+00 0.144938E+01 0.121744E+00 0.129983E+01							0.197632E+00 0.144938E+01 0.121744E+00 0.128589E+01							0.197632E+00 0.144938E+01 0.121744E+00 0.189078E+01
0.198149E+00 0.132912E+01 0.122011E+00 0.150304E+01							0.198149E+00 0.132912E+01 0.122011E+00 0.129540E+01							0.198149E+00 0.132912E+01 0.122011E+00 0.128286E+01							0.198149E+00 0.132912E+01 0.122011E+00 0.187715E+01
0.198666E+00 0.178536E+01 0.121815E+00 0.148559E+01							0.198666E+00 0.178536E+01 0.121815E+00 0.129134E+01							0.198666E+00 0.178536E+01 0.121815E+00 0.128019E+01							0.198666E+00 0.178536E+01 0.121815E+00 0.186373E+01
0.199182E+00 0.150539E+01 0.120885E+00 0.146866E+01							0.199182E+00 0.150539E+01 0.120885E+00 0.128765E+01							0.199182E+00 0.150539E+01 0.120885E+00 0.127786E+01							0.199182E+00 0.150539E+01 0.120885E+00 0.185051E+01
0.199699E+00 0.134509E+01 0.121744E+00 0.145225E+01							0.199699E+00 0.134509E+01 0.121744E+00 0.128431E+01							0.199699E+00 0.134509E+01 0.121744E+00 0.127588E+01							0.199699E+00 0.134509E+01 0.121744E+00 0.183750E+01
0.200216E+00 0.136322E+01 0.121338E+00 0.143634E+01							0.200216E+00 0.136322E+01 0.121338E+00 0.128134E+01							0.200216E+00 0.136322E+01 0.121338E+00 0.127423E+01							0.200216E+00 0.136322E+01 0.121338E+00 0.182469E+01
0.200732E+00 0.145895E+01 0.120442E+00 0.142093E+01							0.200732E+00 0.145895E+01 0.120442E+00 0.127872E+01							0.200732E+00 0.145895E+01 0.120442E+00 0.127292E+01							0.200732E+00 0.145895E+01 0.120442E+00 0.181207E+01
0.201249E+00 0.152924E+01 0.121585E+00 0.140601E+01							0.201249E+00 0.152924E+01 0.121585E+00 0.127643E+01							0.201249E+00 0.152924E+01 0.121585E+00 0.127192E+01							0.201249E+00 0.152924E+01 0.121585E+00 0.179965E+01
0.201766E+00 0.145989E+01 0.121262E+00 0.139157E+01							0.201766E+00 0.145989E+01 0.121262E+00 0.127446E+01							0.201766E+00 0.145989E+01 0.121262E+00 0.127123E+01							0.201766E+00 0.145989E+01 0.121262E+00 0.178742E+01
0.202282E+00 0.134732E+01 0.120544E+00 0.137760E+01							0.202282E+00 0.134732E+01 0.120544E+00 0.127280E+01							0.202282E+00 0.134732E+01 0.120544E+00 0.127083E+01							0.202282E+00 0.134732E+01 0.120544E+00 0.177539E+01
0.202799E+00 0.115209E+01 0.121482E+00 0.136409E+01							0.202799E+00 0.115209E+01 0.121482E+00 0.127144E+01							0.202799E+00 0.115209E+01 0.121482E+00 0.127071E+01							0.202799E+00 0.115209E+01 0.121482E+00 0.176354E+01
0.203316E+00 0.137301E+01 0.120875E+00 0.135103E+01							0.203316E+00 0.137301E+01 0.120875E+00 0.127036E+01							0.203316E+00 0.137301E+01 0.120875E+00 0.127087E+01							0.203316E+00 0.137301E+01 0.120875E+00 0.175187E+01
0.203832E+00 0.129027E+01 0.120000E+00 0.133842E+01							0.203832E+00 0.129027E+01 0.120000E+00 0.126956E+01							0.203832E+00 0.129027E+01 0.120000E+00 0.127128E+01							0.203832E+00 0.129027E+01 0.120000E+00 0.174039E+01
0.204349E+00 0.124837E+01 0.120766E+00 0.132624E+01							0.204349E+00 0.124837E+01 0.120766E+00 0.126902E+01							0.204349E+00 0.124837E+01 0.120766E+00 0.127194E+01							0.204349E+00 0.124837E+01 0.120766E+00 0.172910E+01
0.204866E+00 0.131774E+01 0.120591E+00 0.131449E+01							0.204866E+00 0.131774E+01 0.120591E+00 0.126875E+01							0.204866E+00 0.131774E+01 0.120591E+00 0.127284E+01							0.204866E+00 0.131774E+01 0.120591E+00 0.171798E+01
0.205382E+00 0.143295E+01 0.120102E+00 0.130316E+01							0.205382E+00 0.143295E+01 0.120102E+00 0.126871E+01							0.205382E+00 0.143295E+01 0.120102E+00 0.127397E+01							0.205382E+00 0.143295E+01 0.120102E+00 0.170704E+01
0.205899E+00 0.139551E+01 0.120319E+00 0.129225E+01							0.205899E+00 0.139551E+01 0.120319E+00 0.126892E+01							0.205899E+00 0.139551E+01 0.120319E+00 0.127533E+01							0.205899E+00 0.139551E+01 0.120319E+00 0.169628E+01
0.206416E+00 0.138139E+01 0.120531E+00 0.128175E+01							0.206416E+00 0.138139E+01 0.120531E+00 0.126936E+01							0.206416E+00 0.138139E+01 0.120531E+00 0.127689E+01							0.206416E+00 0.138139E+01 0.120531E+00 0.168569E+01
0.206932E+00 0.126960E+01 0.120029E+00 0.127164E+01							0.206932E+00 0.126960E+01 0.120029E+00 0.127001E+01							0.206932E+00 0.126960E+01 0.120029E+00 0.127866E+01							0.206932E+00 0.126960E+01 0.120029E+00 0.167527E+01
0.207449E+00 0.133035E+01 0.120461E+00 0.126193E+01							0.207449E+00 0.133035E+01 0.120461E+00 0.127089E+01							0.207449E+00 0.133035E+01 0.120461E+00 0.128063E+01							0.207449E+00 0.133035E+01 0.120461E+00 0.166502E+01
0.207966E+00 0.107346E+01 0.120327E+00 0.125261E+01							0.207966E+00 0.107346E+01 0.120327E+00 0.127197E+01							0.207966E+00 0.107346E+01 0.120327E+00 0.128278E+01							0.207966E+00 0.107346E+01 0.120327E+00 0.165494E+01
0.208482E+00 0.119015E+01 0.119088E+00 0.124367E+01							0.208482E+00 0.119015E+01 0.119088E+00 0.127324E+01							0.208482E+00 0.119015E+01 0.119088E+00 0.128511E+01							0.208482E+00 0.119015E+01 0.119088E+00 0.164502E+01
0.208999E+00 0.143034E+01 0.120047E+00 0.123511E+01							0.208999E+00 0.143034E+01 0.120047E+00 0.127471E+01							0.208999E+00 0.143034E+01 0.120047E+00 0.128760E+01							0.208999E+00 0.143034E+01 0.120047E+00 0.163527E+01
0.209515E+00 0.135067E+01 0.119780E+00 0.122692E+01							0.209515E+00 0.135067E+01 0.119780E+00 0.127637E+01							0.209515E+00 0.135067E+01 0.119780E+00 0.129026E+01							0.209515E+00 0.135067E+01 0.119780E+00 0.162568E+01
0.210032E+00 0.952246E+00 0.119298E+00 0.121910E+01							0.210032E+00 0.952246E+00 0.119298E+00 0.127821E+01							0.210032E+00 0.952246E+00 0.119298E+00 0.129307E+01							0.210032E+00 0.952246E+00 0.119298E+00 0.161624E+01
0.210549E+00 0.123343E+01 0.119846E+00 0.121165E+01							0.210549E+00 0.123343E+01 0.119846E+00 0.128021E+01							0.210549E+00 0.123343E+01 0.119846E+00 0.129602E+01							0.210549E+00 0.123343E+01 0.119846E+00 0.160697E+01
0.211065E+00 0.118033E+01 0.121232E+00 0.120455E+01							0.211065E+00 0.118033E+01 0.121232E+00 0.128238E+01							0.211065E+00 0.118033E+01 0.121232E+00 0.129910E+01							0.211065E+00 0.118033E+01 0.121232E+00 0.159785E+01
0.211582E+00 0.103210E+01 0.122884E+00 0.119779E+01							0.211582E+00 0.103210E+01 0.122884E+00 0.128472E+01							0.211582E+00 0.103210E+01 0.122884E+00 0.130233E+01							0.211582E+00 0.103210E+01 0.122884E+00 0.158888E+01
0.212099E+00 0.135966E+01 0.124389E+00 0.119136E+01							0.212099E+00 0.135966E+01 0.124389E+00 0.128721E+01							0.212099E+00 0.135966E+01 0.124389E+00 0.130568E+01							0.212099E+00 0.135966E+01 0.124389E+00 0.158007E+01
0.212615E+00 0.143183E+01 0.124843E+00 0.118527E+01							0.212615E+00 0.143183E+01 0.124843E+00 0.128985E+01							0.212615E+00 0.143183E+01 0.124843E+00 0.130915E+01							0.212615E+00 0.143183E+01 0.124843E+00 0.157142E+01
0.213132E+00 0.101127E+01 0.125627E+00 0.117948E+01							0.213132E+00 0.101127E+01 0.125627E+00 0.129263E+01							0.213132E+00 0.101127E+01 0.125627E+00 0.131274E+01							0.213132E+00 0.101127E+01 0.125627E+00 0.156291E+01
0.213649E+00 0.132475E+01 0.126481E+00 0.117401E+01							0.213649E+00 0.132475E+01 0.126481E+00 0.129555E+01							0.213649E+00 0.132475E+01 0.126481E+00 0.131644E+01							0.213649E+00 0.132475E+01 0.126481E+00 0.155456E+01
0.214165E+00 0.114840E+01 0.126190E+00 0.116884E+01							0.214165E+00 0.114840E+01 0.126190E+00 0.129861E+01							0.214165E+00 0.114840E+01 0.126190E+00 0.132025E+01							0.214165E+00 0.114840E+01 0.126190E+00 0.154636E+01
0.214682E+00 0.138361E+01 0.127547E+00 0.116397E+01							0.214682E+00 0.138361E+01 0.127547E+00 0.130180E+01							0.214682E+00 0.138361E+01 0.127547E+00 0.132417E+01							0.214682E+00 0.138361E+01 0.127547E+00 0.153830E+01
0.215199E+00 0.111049E+01 0.128570E+00 0.115938E+01							0.215199E+00 0.111049E+01 0.128570E+00 0.130510E+01							0.215199E+00 0.111049E+01 0.128570E+00 0.132818E+01							0.215199E+00 0.111049E+01 0.128570E+00 0.153040E+01
0.215715E+00 0.136591E+01 0.128174E+00 0.115507E+01							0.215715E+00 0.136591E+01 0.128174E+00 0.130853E+01							0.215715E+00 0.136591E+01 0.128174E+00 0.133228E+01							0.215715E+00 0.136591E+01 0.128174E+00 0.152264E+01
0.216232E+00 0.142066E+01 0.129484E+00 0.115103E+01							0.216232E+00 0.142066E+01 0.129484E+00 0.131206E+01							0.216232E+00 0.142066E+01 0.129484E+00 0.133646E+01							0.216232E+00 0.142066E+01 0.129484E+00 0.151502E+01
0.216749E+00 0.121311E+01 0.130028E+00 0.114726E+01							0.216749E+00 0.121311E+01 0.130028E+00 0.131570E+01							0.216749E+00 0.121311E+01 0.130028E+00 0.134072E+01							0.216749E+00 0.121311E+01 0.130028E+00 0.150755E+01
0.217265E+00 0.109841E+01 0.129585E+00 0.114375E+01							0.217265E+00 0.109841E+01 0.129585E+00 0.131943E+01							0.217265E+00 0.109841E+01 0.129585E+00 0.134506E+01							0.217265E+00 0.109841E+01 0.129585E+00 0.150023E+01
0.217782E+00 0.957785E+00 0.126842E+00 0.114050E+01							0.217782E+00 0.957785E+00 0.126842E+00 0.132326E+01							0.217782E+00 0.957785E+00 0.126842E+00 0.134946E+01							0.217782E+00 0.957785E+00 0.126842E+00 0.149304E+01
0.218299E+00 0.113472E+01 0.126236E+00 0.113750E+01							0.218299E+00 0.113472E+01 0.126236E+00 0.132717E+01							0.218299E+00 0.113472E+01 0.126236E+00 0.135391E+01							0.218299E+00 0.113472E+01 0.126236E+00 0.148600E+01
0.218815E+00 0.135268E+01 0.125165E+00 0.113475E+01							0.218815E+00 0.135268E+01 0.125165E+00 0.133116E+01							0.218815E+00 0.135268E+01 0.125165E+00 0.135842E+01							0.218815E+00 0.135268E+01 0.125165E+00 0.147909E+01
0.219332E+00 0.134688E+01 0.124628E+00 0.113223E+01							0.219332E+00 0.134688E+01 0.124628E+00 0.133522E+01							0.219332E+00 0.134688E+01 0.124628E+00 0.136298E+01							0.219332E+00 0.134688E+01 0.124628E+00 0.147233E+01
0.219849E+00 0.115099E+01 0.124861E+00 0.112996E+01							0.219849E+00 0.115099E+01 0.124861E+00 0.133935E+01							0.219849E+00 0.115099E+01 0.124861E+00 0.136756E+01							0.219849E+00 0.115099E+01 0.124861E+00 0.146570E+01
0.220365E+00 0.110764E+01 0.124109E+00 0.112791E+01							0.220365E+00 0.110764E+01 0.124109E+00 0.134353E+01							0.220365E+00 0.110764E+01 0.124109E+00 0.137218E+01							0.220365E+00 0.110764E+01 0.124109E+00 0.145921E+01
0.220882E+00 0.102011E+01 0.123233E+00 0.112609E+01							0.220882E+00 0.102011E+01 0.123233E+00 0.134776E+01							0.220882E+00 0.102011E+01 0.123233E+00 0.137682E+01							0.220882E+00 0.102011E+01 0.123233E+00 0.145285E+01
0.221399E+00 0.995204E+00 0.124249E+00 0.112449E+01							0.221399E+00 0.995204E+00 0.124249E+00 0.135205E+01							0.221399E+00 0.995204E+00 0.124249E+00 0.138148E+01							0.221399E+00 0.995204E+00 0.124249E+00 0.144663E+01
0.221915E+00 0.122614E+01 0.122745E+00 0.112310E+01							0.221915E+00 0.122614E+01 0.122745E+00 0.135638E+01							0.221915E+00 0.122614E+01 0.122745E+00 0.138616E+01							0.221915E+00 0.122614E+01 0.122745E+00 0.144054E+01
0.222432E+00 0.114695E+01 0.121977E+00 0.112191E+01							0.222432E+00 0.114695E+01 0.121977E+00 0.136075E+01							0.222432E+00 0.114695E+01 0.121977E+00 0.139086E+01							0.222432E+00 0.114695E+01 0.121977E+00 0.143459E+01
0.222949E+00 0.116401E+01 0.122265E+00 0.112092E+01							0.222949E+00 0.116401E+01 0.122265E+00 0.136517E+01							0.222949E+00 0.116401E+01 0.122265E+00 0.139557E+01							0.222949E+00 0.116401E+01 0.122265E+00 0.142876E+01
0.223465E+00 0.111881E+01 0.122224E+00 0.112013E+01							0.223465E+00 0.111881E+01 0.122224E+00 0.136962E+01							0.223465E+00 0.111881E+01 0.122224E+00 0.140029E+01							0.223465E+00 0.111881E+01 0.122224E+00 0.142306E+01
0.223982E+00 0.104020E+01 0.121455E+00 0.111953E+01							0.223982E+00 0.104020E+01 0.121455E+00 0.137411E+01							0.223982E+00 0.104020E+01 0.121455E+00 0.140501E+01							0.223982E+00 0.104020E+01 0.121455E+00 0.141750E+01
0.224499E+00 0.892451E+00 0.122135E+00 0.111910E+01							0.224499E+00 0.892451E+00 0.122135E+00 0.137863E+01							0.224499E+00 0.892451E+00 0.122135E+00 0.140974E+01							0.224499E+00 0.892451E+00 0.122135E+00 0.141206E+01
0.225015E+00 0.115442E+01 0.121756E+00 0.111886E+01							0.225015E+00 0.115442E+01 0.121756E+00 0.138318E+01							0.225015E+00 0.115442E+01 0.121756E+00 0.141447E+01							0.225015E+00 0.115442E+01 0.121756E+00 0.140675E+01
0.225532E+00 0.940670E+00 0.121197E+00 0.111878E+01							0.225532E+00 0.940670E+00 0.121197E+00 0.138776E+01							0.225532E+00 0.940670E+00 0.121197E+00 0.141920E+01							0.225532E+00 0.940670E+00 0.121197E+00 0.140156E+01
0.226049E+00 0.102229E+01 0.121645E+00 0.111887E+01							0.226049E+00 0.102229E+01 0.121645E+00 0.139235E+01							0.226049E+00 0.102229E+01 0.121645E+00 0.142392E+01							0.226049E+00 0.102229E+01 0.121645E+00 0.139650E+01
0.226565E+00 0.941645E+00 0.121157E+00 0.111912E+01							0.226565E+00 0.941645E+00 0.121157E+00 0.139697E+01							0.226565E+00 0.941645E+00 0.121157E+00 0.142863E+01							0.226565E+00 0.941645E+00 0.121157E+00 0.139157E+01
0.227082E+00 0.112233E+01 0.120288E+00 0.111952E+01							0.227082E+00 0.112233E+01 0.120288E+00 0.140160E+01							0.227082E+00 0.112233E+01 0.120288E+00 0.143332E+01							0.227082E+00 0.112233E+01 0.120288E+00 0.138675E+01
0.227599E+00 0.102401E+01 0.121460E+00 0.112007E+01							0.227599E+00 0.102401E+01 0.121460E+00 0.140625E+01							0.227599E+00 0.102401E+01 0.121460E+00 0.143800E+01							0.227599E+00 0.102401E+01 0.121460E+00 0.138206E+01
0.228115E+00 0.888573E+00 0.120338E+00 0.112077E+01							0.228115E+00 0.888573E+00 0.120338E+00 0.141090E+01							0.228115E+00 0.888573E+00 0.120338E+00 0.144265E+01							0.228115E+00 0.888573E+00 0.120338E+00 0.137750E+01
0.228632E+00 0.118453E+01 0.120094E+00 0.112160E+01							0.228632E+00 0.118453E+01 0.120094E+00 0.141555E+01							0.228632E+00 0.118453E+01 0.120094E+00 0.144728E+01							0.228632E+00 0.118453E+01 0.120094E+00 0.137305E+01
0.229149E+00 0.129799E+01 0.121078E+00 0.112257E+01							0.229149E+00 0.129799E+01 0.121078E+00 0.142021E+01							0.229149E+00 0.129799E+01 0.121078E+00 0.145189E+01							0.229149E+00 0.129799E+01 0.121078E+00 0.136872E+01
0.229665E+00 0.109019E+01 0.120796E+00 0.112367E+01							0.229665E+00 0.109019E+01 0.120796E+00 0.142485E+01							0.229665E+00 0.109019E+01 0.120796E+00 0.145645E+01							0.229665E+00 0.109019E+01 0.120796E+00 0.136451E+01
0.230182E+00 0.906005E+00 0.120101E+00 0.112489E+01							0.230182E+00 0.906005E+00 0.120101E+00 0.142949E+01							0.230182E+00 0.906005E+00 0.120101E+00 0.146098E+01							0.230182E+00 0.906005E+00 0.120101E+00 0.136042E+01
0.230699E+00 0.111518E+01 0.121524E+00 0.112623E+01							0.230699E+00 0.111518E+01 0.121524E+00 0.143412E+01							0.230699E+00 0.111518E+01 0.121524E+00 0.146548E+01							0.230699E+00 0.111518E+01 0.121524E+00 0.135645E+01
0.231215E+00 0.109123E+01 0.119783E+00 0.112769E+01							0.231215E+00 0.109123E+01 0.119783E+00 0.143873E+01							0.231215E+00 0.109123E+01 0.119783E+00 0.146992E+01							0.231215E+00 0.109123E+01 0.119783E+00 0.135260E+01
0.231732E+00 0.119455E+01 0.119712E+00 0.112926E+01							0.231732E+00 0.119455E+01 0.119712E+00 0.144333E+01							0.231732E+00 0.119455E+01 0.119712E+00 0.147432E+01							0.231732E+00 0.119455E+01 0.119712E+00 0.134885E+01
0.232248E+00 0.110482E+01 0.120398E+00 0.113094E+01							0.232248E+00 0.110482E+01 0.120398E+00 0.144791E+01							0.232248E+00 0.110482E+01 0.120398E+00 0.147868E+01							0.232248E+00 0.110482E+01 0.120398E+00 0.134523E+01
0.232765E+00 0.923655E+00 0.119801E+00 0.113272E+01							0.232765E+00 0.923655E+00 0.119801E+00 0.145247E+01							0.232765E+00 0.923655E+00 0.119801E+00 0.148299E+01							0.232765E+00 0.923655E+00 0.119801E+00 0.134171E+01
0.233282E+00 0.961750E+00 0.119454E+00 0.113460E+01							0.233282E+00 0.961750E+00 0.119454E+00 0.145701E+01							0.233282E+00 0.961750E+00 0.119454E+00 0.148725E+01							0.233282E+00 0.961750E+00 0.119454E+00 0.133830E+01
0.233798E+00 0.933490E+00 0.120055E+00 0.113658E+01							0.233798E+00 0.933490E+00 0.120055E+00 0.146152E+01							0.233798E+00 0.933490E+00 0.120055E+00 0.149146E+01							0.233798E+00 0.933490E+00 0.120055E+00 0.133500E+01
0.234315E+00 0.121550E+01 0.119453E+00 0.113865E+01							0.234315E+00 0.121550E+01 0.119453E+00 0.146601E+01							0.234315E+00 0.121550E+01 0.119453E+00 0.149561E+01							0.234315E+00 0.121550E+01 0.119453E+00 0.133181E+01
0.234832E+00 0.128312E+01 0.119547E+00 0.114081E+01							0.234832E+00 0.128312E+01 0.119547E+00 0.147048E+01							0.234832E+00 0.128312E+01 0.119547E+00 0.149971E+01							0.234832E+00 0.128312E+01 0.119547E+00 0.132872E+01
0.235348E+00 0.106320E+01 0.120584E+00 0.114305E+01							0.235348E+00 0.106320E+01 0.120584E+00 0.147491E+01							0.235348E+00 0.106320E+01 0.120584E+00 0.150376E+01							0.235348E+00 0.106320E+01 0.120584E+00 0.132574E+01
0.235865E+00 0.128257E+01 0.119267E+00 0.114538E+01							0.235865E+00 0.128257E+01 0.119267E+00 0.147931E+01							0.235865E+00 0.128257E+01 0.119267E+00 0.150774E+01							0.235865E+00 0.128257E+01 0.119267E+00 0.132286E+01
0.236382E+00 0.109424E+01 0.118508E+00 0.114778E+01							0.236382E+00 0.109424E+01 0.118508E+00 0.148369E+01							0.236382E+00 0.109424E+01 0.118508E+00 0.151167E+01							0.236382E+00 0.109424E+01 0.118508E+00 0.132008E+01
0.236898E+00 0.966934E+00 0.119557E+00 0.115026E+01							0.236898E+00 0.966934E+00 0.119557E+00 0.148802E+01							0.236898E+00 0.966934E+00 0.119557E+00 0.151553E+01							0.236898E+00 0.966934E+00 0.119557E+00 0.131740E+01
0.237415E+00 0.111577E+01 0.118781E+00 0.115281E+01							0.237415E+00 0.111577E+01 0.118781E+00 0.149232E+01							0.237415E+00 0.111577E+01 0.118781E+00 0.151933E+01							0.237415E+00 0.111577E+01 0.118781E+00 0.131483E+01
0.237932E+00 0.103149E+01 0.118672E+00 0.115542E+01							0.237932E+00 0.103149E+01 0.118672E+00 0.149659E+01							0.237932E+00 0.103149E+01 0.118672E+00 0.152306E+01							0.237932E+00 0.103149E+01 0.118672E+00 0.131235E+01
0.238448E+00 0.939240E+00 0.119501E+00 0.115810E+01							0.238448E+00 0.939240E+00 0.119501E+00 0.150081E+01							0.238448E+00 0.939240E+00 0.119501E+00 0.152673E+01							0.238448E+00 0.939240E+00 0.119501E+00 0.130997E+01
0.238965E+00 0.110800E+01 0.118679E+00 0.116083E+01							0.238965E+00 0.110800E+01 0.118679E+00 0.150499E+01							0.238965E+00 0.110800E+01 0.118679E+00 0.153033E+01							0.238965E+00 0.110800E+01 0.118679E+00 0.130769E+01
0.239482E+00 0.106293E+01 0.118243E+00 0.116362E+01							0.239482E+00 0.106293E+01 0.118243E+00 0.150913E+01							0.239482E+00 0.106293E+01 0.118243E+00 0.153386E+01							0.239482E+00 0.106293E+01 0.118243E+00 0.130550E+01
0.239998E+00 0.105071E+01 0.119764E+00 0.116645E+01							0.239998E+00 0.105071E+01 0.119764E+00 0.151322E+01							0.239998E+00 0.105071E+01 0.119764E+00 0.153732E+01							0.239998E+00 0.105071E+01 0.119764E+00 0.130341E+01
0.240515E+00 0.123280E+01 0.118627E+00 0.116933E+01							0.240515E+00 0.123280E+01 0.118627E+00 0.151726E+01							0.240515E+00 0.123280E+01 0.118627E+00 0.154070E+01							0.240515E+00 0.123280E+01 0.118627E+00 0.130142E+01
0.241032E+00 0.109136E+01 0.117827E+00 0.117226E+01							0.241032E+00 0.109136E+01 0.117827E+00 0.152125E+01							0.241032E+00 0.109136E+01 0.117827E+00 0.154400E+01							0.241032E+00 0.109136E+01 0.117827E+00 0.129952E+01
0.241548E+00 0.109466E+01 0.118559E+00 0.117522E+01							0.241548E+00 0.109466E+01 0.118559E+00 0.152519E+01							0.241548E+00 0.109466E+01 0.118559E+00 0.154724E+01							0.241548E+00 0.109466E+01 0.118559E+00 0.129770E+01
0.242065E+00 0.110592E+01 0.118068E+00 0.117823E+01							0.242065E+00 0.110592E+01 0.118068E+00 0.152908E+01							0.242065E+00 0.110592E+01 0.118068E+00 0.155039E+01							0.242065E+00 0.110592E+01 0.118068E+00 0.129598E+01
0.242582E+00 0.114671E+01 0.117796E+00 0.118127E+01							0.242582E+00 0.114671E+01 0.117796E+00 0.153292E+01							0.242582E+00 0.114671E+01 0.117796E+00 0.155347E+01							0.242582E+00 0.114671E+01 0.117796E+00 0.129434E+01
0.243098E+00 0.104818E+01 0.118509E+00 0.118435E+01							0.243098E+00 0.104818E+01 0.118509E+00 0.153671E+01							0.243098E+00 0.104818E+01 0.118509E+00 0.155648E+01							0.243098E+00 0.104818E+01 0.118509E+00 0.129279E+01
0.243615E+00 0.107703E+01 0.118552E+00 0.118745E+01							0.243615E+00 0.107703E+01 0.118552E+00 0.154044E+01							0.243615E+00 0.107703E+01 0.118552E+00 0.155940E+01							0.243615E+00 0.107703E+01 0.118552E+00 0.129132E+01
0.244132E+00 0.128606E+01 0.117203E+00 0.119059E+01							0.244132E+00 0.128606E+01 0.117203E+00 0.154412E+01							0.244132E+00 0.128606E+01 0.117203E+00 0.156225E+01							0.244132E+00 0.128606E+01 0.117203E+00 0.128994E+01
0.244648E+00 0.130857E+01 0.118803E+00 0.119376E+01							0.244648E+00 0.130857E+01 0.118803E+00 0.154774E+01							0.244648E+00 0.130857E+01 0.118803E+00 0.156501E+01							0.244648E+00 0.130857E+01 0.118803E+00 0.128863E+01
0.245165E+00 0.110154E+01 0.117293E+00 0.119695E+01							0.245165E+00 0.110154E+01 0.117293E+00 0.155130E+01							0.245165E+00 0.110154E+01 0.117293E+00 0.156770E+01							0.245165E+00 0.110154E+01 0.117293E+00 0.128741E+01
0.245682E+00 0.127392E+01 0.116877E+00 0.120017E+01							0.245682E+00 0.127392E+01 0.116877E+00 0.155481E+01							0.245682E+00 0.127392E+01 0.116877E+00 0.157031E+01							0.245682E+00 0.127392E+01 0.116877E+00 0.128625E+01
0.246198E+00 0.113115E+01 0.117698E+00 0.120341E+01							0.246198E+00 0.113115E+01 0.117698E+00 0.155827E+01							0.246198E+00 0.113115E+01 0.117698E+00 0.157283E+01							0.246198E+00 0.113115E+01 0.117698E+00 0.128518E+01
0.246715E+00 0.107116E+01 0.116730E+00 0.120666E+01							0.246715E+00 0.107116E+01 0.116730E+00 0.156166E+01							0.246715E+00 0.107116E+01 0.116730E+00 0.157528E+01							0.246715E+00 0.107116E+01 0.116730E+00 0.128418E+01
0.247232E+00 0.116382E+01 0.116406E+00 0.120993E+01							0.247232E+00 0.116382E+01 0.116406E+00 0.156499E+01							0.247232E+00 0.116382E+01 0.116406E+00 0.157765E+01							0.247232E+00 0.116382E+01 0.116406E+00 0.128325E+01
0.247748E+00 0.104111E+01 0.116914E+00 0.121322E+01							0.247748E+00 0.104111E+01 0.116914E+00 0.156827E+01							0.247748E+00 0.104111E+01 0.116914E+00 0.157993E+01							0.247748E+00 0.104111E+01 0.116914E+00 0.128239E+01
0.248265E+00 0.106824E+01 0.116615E+00 0.121652E+01							0.248265E+00 0.106824E+01 0.116615E+00 0.157148E+01							0.248265E+00 0.106824E+01 0.116615E+00 0.158213E+01							0.248265E+00 0.106824E+01 0.116615E+00 0.128160E+01
0.248782E+00 0.107528E+01 0.116138E+00 0.121982E+01							0.248782E+00 0.107528E+01 0.116138E+00 0.157464E+01							0.248782E+00 0.107528E+01 0.116138E+00 0.158425E+01							0.248782E+00 0.107528E+01 0.116138E+00 0.128089E+01
0.249298E+00 0.101222E+01 0.116817E+00 0.122314E+01							0.249298E+00 0.101222E+01 0.116817E+00 0.157773E+01							0.249298E+00 0.101222E+01 0.116817E+00 0.158629E+01							0.249298E+00 0.101222E+01 0.116817E+00 0.128023E+01
0.249815E+00 0.104630E+01 0.115706E+00 0.122645E+01							0.249815E+00 0.104630E+01 0.115706E+00 0.158076E+01							0.249815E+00 0.104630E+01 0.115706E+00 0.158824E+01							0.249815E+00 0.104630E+01 0.115706E+00 0.127965E+01
0.250332E+00 0.118140E+01 0.115594E+00 0.122977E+01							0.250332E+00 0.118140E+01 0.115594E+00 0.158373E+01							0.250332E+00 0.118140E+01 0.115594E+00 0.159011E+01							0.250332E+00 0.118140E+01 0.115594E+00 0.127913E+01
0.250848E+00 0.119333E+01 0.116158E+00 0.123309E+01							0.250848E+00 0.119333E+01 0.116158E+00 0.158663E+01							0.250848E+00 0.119333E+01 0.116158E+00 0.159190E+01							0.250848E+00 0.119333E+01 0.116158E+00 0.127867E+01
0.251365E+00 0.117314E+01 0.115325E+00 0.123640E+01							0.251365E+00 0.117314E+01 0.115325E+00 0.158947E+01							0.251365E+00 0.117314E+01 0.115325E+00 0.159361E+01							0.251365E+00 0.117314E+01 0.115325E+00 0.127827E+01
0.251882E+00 0.115163E+01 0.116041E+00 0.123971E+01							0.251882E+00 0.115163E+01 0.116041E+00 0.159224E+01							0.251882E+00 0.115163E+01 0.116041E+00 0.159523E+01							0.251882E+00 0.115163E+01 0.116041E+00 0.127793E+01
0.252398E+00 0.118061E+01 0.115982E+00 0.124302E+01							0.252398E+00 0.118061E+01 0.115982E+00 0.159496E+01							0.252398E+00 0.118061E+01 0.115982E+00 0.159677E+01							0.252398E+00 0.118061E+01 0.115982E+00 0.127765E+01
0.252915E+00 0.895933E+00 0.115679E+00 0.124632E+01							0.252915E+00 0.895933E+00 0.115679E+00 0.159760E+01							0.252915E+00 0.895933E+00 0.115679E+00 0.159823E+01							0.252915E+00 0.895933E+00 0.115679E+00 0.127743E+01
0.253432E+00 0.881123E+00 0.115266E+00 0.124962E+01							0.253432E+00 0.881123E+00 0.115266E+00 0.160019E+01							0.253432E+00 0.881123E+00 0.115266E+00 0.159961E+01							0.253432E+00 0.881123E+00 0.115266E+00 0.127726E+01
0.253948E+00 0.114441E+01 0.116176E+00 0.125291E+01							0.253948E+00 0.114441E+01 0.116176E+00 0.160270E+01							0.253948E+00 0.114441E+01 0.116176E+00 0.160090E+01							0.253948E+00 0.114441E+01 0.116176E+00 0.127714E+01
0.254465E+00 0.114465E+01 0.114811E+00 0.125619E+01							0.254465E+00 0.114465E+01 0.114811E+00 0.160516E+01							0.254465E+00 0.114465E+01 0.114811E+00 0.160212E+01							0.254465E+00 0.114465E+01 0.114811E+00 0.127707E+01
0.254981E+00 0.123202E+01 0.115279E+00 0.125946E+01							0.254981E+00 0.123202E+01 0.115279E+00 0.160755E+01							0.254981E+00 0.123202E+01 0.115279E+00 0.160325E+01							0.254981E+00 0.123202E+01 0.115279E+00 0.127706E+01
0.255498E+00 0.107525E+01 0.115991E+00 0.126272E+01							0.255498E+00 0.107525E+01 0.115991E+00 0.160987E+01							0.255498E+00 0.107525E+01 0.115991E+00 0.160430E+01							0.255498E+00 0.107525E+01 0.115991E+00 0.127709E+01
0.256015E+00 0.113475E+01 0.115065E+00 0.126596E+01							0.256015E+00 0.113475E+01 0.115065E+00 0.161213E+01							0.256015E+00 0.113475E+01 0.115065E+00 0.160527E+01							0.256015E+00 0.113475E+01 0.115065E+00 0.127716E+01
0.256531E+00 0.119204E+01 0.115072E+00 0.126920E+01							0.256531E+00 0.119204E+01 0.115072E+00 0.161433E+01							0.256531E+00 0.119204E+01 0.115072E+00 0.160617E+01							0.256531E+00 0.119204E+01 0.115072E+00 0.127728E+01
0.257048E+00 0.126201E+01 0.115648E+00 0.127242E+01							0.257048E+00 0.126201E+01 0.115648E+00 0.161646E+01							0.257048E+00 0.126201E+01 0.115648E+00 0.160698E+01							0.257048E+00 0.126201E+01 0.115648E+00 0.127744E+01
0.257565E+00 0.115406E+01 0.117597E+00 0.127562E+01							0.257565E+00 0.115406E+01 0.117597E+00 0.161852E+01							0.257565E+00 0.115406E+01 0.117597E+00 0.160771E+01							0.257565E+00 0.115406E+01 0.117597E+00 0.127764E+01
0.258081E+00 0.923521E+00 0.118869E+00 0.127880E+01							0.258081E+00 0.923521E+00 0.118869E+00 0.162053E+01							0.258081E+00 0.923521E+00 0.118869E+00 0.160837E+01							0.258081E+00 0.923521E+00 0.118869E+00 0.127788E+01
0.258598E+00 0.928503E+00 0.120509E+00 0.128197E+01							0.258598E+00 0.928503E+00 0.120509E+00 0.162246E+01							0.258598E+00 0.928503E+00 0.120509E+00 0.160895E+01							0.258598E+00 0.928503E+00 0.120509E+00 0.127816E+01
0.259115E+00 0.120311E+01 0.120689E+00 0.128511E+01							0.259115E+00 0.120311E+01 0.120689E+00 0.162433E+01							0.259115E+00 0.120311E+01 0.120689E+00 0.160945E+01							0.259115E+00 0.120311E+01 0.120689E+00 0.127847E+01
0.259631E+00 0.123373E+01 0.120346E+00 0.128824E+01							0.259631E+00 0.123373E+01 0.120346E+00 0.162614E+01							0.259631E+00 0.123373E+01 0.120346E+00 0.160987E+01							0.259631E+00 0.123373E+01 0.120346E+00 0.127882E+01
0.260148E+00 0.136061E+01 0.119283E+00 0.129134E+01							0.260148E+00 0.136061E+01 0.119283E+00 0.162789E+01							0.260148E+00 0.136061E+01 0.119283E+00 0.161022E+01							0.260148E+00 0.136061E+01 0.119283E+00 0.127920E+01
0.260665E+00 0.107666E+01 0.117280E+00 0.129441E+01							0.260665E+00 0.107666E+01 0.117280E+00 0.162956E+01							0.260665E+00 0.107666E+01 0.117280E+00 0.161049E+01							0.260665E+00 0.107666E+01 0.117280E+00 0.127961E+01
0.261181E+00 0.971298E+00 0.117683E+00 0.129747E+01							0.261181E+00 0.971298E+00 0.117683E+00 0.163118E+01							0.261181E+00 0.971298E+00 0.117683E+00 0.161069E+01							0.261181E+00 0.971298E+00 0.117683E+00 0.128005E+01
0.261698E+00 0.121922E+01 0.117715E+00 0.130049E+01							0.261698E+00 0.121922E+01 0.117715E+00 0.163273E+01							0.261698E+00 0.121922E+01 0.117715E+00 0.161081E+01							0.261698E+00 0.121922E+01 0.117715E+00 0.128052E+01
0.262215E+00 0.135335E+01 0.116469E+00 0.130350E+01							0.262215E+00 0.135335E+01 0.116469E+00 0.163422E+01							0.262215E+00 0.135335E+01 0.116469E+00 0.161086E+01							0.262215E+00 0.135335E+01 0.116469E+00 0.128101E+01
0.262731E+00 0.129140E+01 0.116346E+00 0.130647E+01							0.262731E+00 0.129140E+01 0.116346E+00 0.163564E+01							0.262731E+00 0.129140E+01 0.116346E+00 0.161084E+01							0.262731E+00 0.129140E+01 0.116346E+00 0.128153E+01
0.263248E+00 0.123896E+01 0.116951E+00 0.130942E+01							0.263248E+00 0.123896E+01 0.116951E+00 0.163701E+01							0.263248E+00 0.123896E+01 0.116951E+00 0.161074E+01							0.263248E+00 0.123896E+01 0.116951E+00 0.128207E+01
0.263765E+00 0.135788E+01 0.116022E+00 0.131235E+01							0.263765E+00 0.135788E+01 0.116022E+00 0.163831E+01							0.263765E+00 0.135788E+01 0.116022E+00 0.161058E+01							0.263765E+00 0.135788E+01 0.116022E+00 0.128264E+01
0.264281E+00 0.131594E+01 0.116261E+00 0.131524E+01							0.264281E+00 0.131594E+01 0.116261E+00 0.163954E+01							0.264281E+00 0.131594E+01 0.116261E+00 0.161034E+01							0.264281E+00 0.131594E+01 0.116261E+00 0.128322E+01
0.264798E+00 0.119941E+01 0.116468E+00 0.131811E+01							0.264798E+00 0.119941E+01 0.116468E+00 0.164072E+01							0.264798E+00 0.119941E+01 0.116468E+00 0.161004E+01							0.264798E+00 0.119941E+01 0.116468E+00 0.128382E+01
0.265315E+00 0.115747E+01 0.116200E+00 0.132096E+01							0.265315E+00 0.115747E+01 0.116200E+00 0.164183E+01							0.265315E+00 0.115747E+01 0.116200E+00 0.160966E+01							0.265315E+00 0.115747E+01 0.116200E+00 0.128445E+01
0.265831E+00 0.102278E+01 0.116174E+00 0.132377E+01							0.265831E+00 0.102278E+01 0.116174E+00 0.164289E+01							0.265831E+00 0.102278E+01 0.116174E+00 0.160922E+01							0.265831E+00 0.102278E+01 0.116174E+00 0.128508E+01
0.266348E+00 0.121866E+01 0.116864E+00 0.132655E+01							0.266348E+00 0.121866E+01 0.116864E+00 0.164388E+01							0.266348E+00 0.121866E+01 0.116864E+00 0.160871E+01							0.266348E+00 0.121866E+01 0.116864E+00 0.128573E+01
0.266865E+00 0.145463E+01 0.116200E+00 0.132931E+01							0.266865E+00 0.145463E+01 0.116200E+00 0.164481E+01							0.266865E+00 0.145463E+01 0.116200E+00 0.160814E+01							0.266865E+00 0.145463E+01 0.116200E+00 0.128640E+01
0.267381E+00 0.129183E+01 0.116604E+00 0.133204E+01							0.267381E+00 0.129183E+01 0.116604E+00 0.164568E+01							0.267381E+00 0.129183E+01 0.116604E+00 0.160750E+01							0.267381E+00 0.129183E+01 0.116604E+00 0.128707E+01
0.267898E+00 0.129249E+01 0.116465E+00 0.133473E+01							0.267898E+00 0.129249E+01 0.116465E+00 0.164649E+01							0.267898E+00 0.129249E+01 0.116465E+00 0.160680E+01							0.267898E+00 0.129249E+01 0.116465E+00 0.128775E+01
0.268415E+00 0.118580E+01 0.116081E+00 0.133740E+01							0.268415E+00 0.118580E+01 0.116081E+00 0.164725E+01							0.268415E+00 0.118580E+01 0.116081E+00 0.160603E+01							0.268415E+00 0.118580E+01 0.116081E+00 0.128845E+01
0.268931E+00 0.123757E+01 0.116061E+00 0.134003E+01							0.268931E+00 0.123757E+01 0.116061E+00 0.164794E+01							0.268931E+00 0.123757E+01 0.116061E+00 0.160520E+01							0.268931E+00 0.123757E+01 0.116061E+00 0.128914E+01
0.269448E+00 0.109309E+01 0.116267E+00 0.134264E+01							0.269448E+00 0.109309E+01 0.116267E+00 0.164858E+01							0.269448E+00 0.109309E+01 0.116267E+00 0.160431E+01							0.269448E+00 0.109309E+01 0.116267E+00 0.128985E+01
0.269965E+00 0.121399E+01 0.116084E+00 0.134521E+01							0.269965E+00 0.121399E+01 0.116084E+00 0.164916E+01							0.269965E+00 0.121399E+01 0.116084E+00 0.160336E+01							0.269965E+00 0.121399E+01 0.116084E+00 0.129055E+01
0.270481E+00 0.124080E+01 0.116637E+00 0.134775E+01							0.270481E+00 0.124080E+01 0.116637E+00 0.164968E+01							0.270481E+00 0.124080E+01 0.116637E+00 0.160235E+01							0.270481E+00 0.124080E+01 0.116637E+00 0.129126E+01
0.270998E+00 0.954817E+00 0.116102E+00 0.135026E+01							0.270998E+00 0.954817E+00 0.116102E+00 0.165015E+01							0.270998E+00 0.954817E+00 0.116102E+00 0.160129E+01							0.270998E+00 0.954817E+00 0.116102E+00 0.129197E+01
0.271515E+00 0.127054E+01 0.115702E+00 0.135273E+01							0.271515E+00 0.127054E+01 0.115702E+00 0.165055E+01							0.271515E+00 0.127054E+01 0.115702E+00 0.160016E+01							0.271515E+00 0.127054E+01 0.115702E+00 0.129268E+01
0.272031E+00 0.121440E+01 0.116530E+00 0.135518E+01							0.272031E+00 0.121440E+01 0.116530E+00 0.165091E+01							0.272031E+00 0.121440E+01 0.116530E+00 0.159898E+01							0.272031E+00 0.121440E+01 0.116530E+00 0.129338E+01
0.272548E+00 0.115796E+01 0.116380E+00 0.135759E+01							0.272548E+00 0.115796E+01 0.116380E+00 0.165121E+01							0.272548E+00 0.115796E+01 0.116380E+00 0.159775E+01							0.272548E+00 0.115796E+01 0.116380E+00 0.129409E+01
0.273065E+00 0.134681E+01 0.116093E+00 0.135996E+01							0.273065E+00 0.134681E+01 0.116093E+00 0.165145E+01							0.273065E+00 0.134681E+01 0.116093E+00 0.159646E+01							0.273065E+00 0.134681E+01 0.116093E+00 0.129479E+01
0.273581E+00 0.109381E+01 0.116054E+00 0.136231E+01							0.273581E+00 0.109381E+01 0.116054E+00 0.165164E+01							0.273581E+00 0.109381E+01 0.116054E+00 0.159512E+01							0.273581E+00 0.109381E+01 0.116054E+00 0.129548E+01
0.274098E+00 0.116462E+01 0.116155E+00 0.136462E+01							0.274098E+00 0.116462E+01 0.116155E+00 0.165178E+01							0.274098E+00 0.116462E+01 0.116155E+00 0.159372E+01							0.274098E+00 0.116462E+01 0.116155E+00 0.129617E+01
0.274615E+00 0.127961E+01 0.115851E+00 0.136690E+01							0.274615E+00 0.127961E+01 0.115851E+00 0.165186E+01							0.274615E+00 0.127961E+01 0.115851E+00 0.159228E+01							0.274615E+00 0.127961E+01 0.115851E+00 0.129685E+01
0.275131E+00 0.120602E+01 0.116234E+00 0.136915E+01							0.275131E+00 0.120602E+01 0.116234E+00 0.165189E+01							0.275131E+00 0.120602E+01 0.116234E+00 0.159078E+01							0.275131E+00 0.120602E+01 0.116234E+00 0.129752E+01
0.275648E+00 0.136683E+01 0.116129E+00 0.137136E+01							0.275648E+00 0.136683E+01 0.116129E+00 0.165187E+01							0.275648E+00 0.136683E+01 0.116129E+00 0.158924E+01							0.275648E+00 0.136683E+01 0.116129E+00 0.129818E+01
0.276164E+00 0.139396E+01 0.115720E+00 0.137354E+01							0.276164E+00 0.139396E+01 0.115720E+00 0.165180E+01							0.276164E+00 0.139396E+01 0.115720E+00 0.158764E+01							0.276164E+00 0.139396E+01 0.115720E+00 0.129883E+01
0.276681E+00 0.119674E+01 0.116244E+00 0.137569E+01							0.276681E+00 0.119674E+01 0.116244E+00 0.165168E+01							0.276681E+00 0.119674E+01 0.116244E+00 0.158600E+01							0.276681E+00 0.119674E+01 0.116244E+00 0.129947E+01
0.277198E+00 0.101854E+01 0.116214E+00 0.137780E+01							0.277198E+00 0.101854E+01 0.116214E+00 0.165150E+01							0.277198E+00 0.101854E+01 0.116214E+00 0.158432E+01							0.277198E+00 0.101854E+01 0.116214E+00 0.130010E+01
0.277714E+00 0.128428E+01 0.116754E+00 0.137988E+01							0.277714E+00 0.128428E+01 0.116754E+00 0.165128E+01							0.277714E+00 0.128428E+01 0.116754E+00 0.158259E+01							0.277714E+00 0.128428E+01 0.116754E+00 0.130071E+01
0.278231E+00 0.107445E+01 0.117523E+00 0.138193E+01							0.278231E+00 0.107445E+01 0.117523E+00 0.165101E+01							0.278231E+00 0.107445E+01 0.117523E+00 0.158082E+01							0.278231E+00 0.107445E+01 0.117523E+00 0.130131E+01
0.278748E+00 0.131089E+01 0.117543E+00 0.138394E+01							0.278748E+00 0.131089E+01 0.117543E+00 0.165069E+01							0.278748E+00 0.131089E+01 0.117543E+00 0.157900E+01							0.278748E+00 0.131089E+01 0.117543E+00 0.130189E+01
0.279264E+00 0.116589E+01 0.117831E+00 0.138592E+01							0.279264E+00 0.116589E+01 0.117831E+00 0.165032E+01							0.279264E+00 0.116589E+01 0.117831E+00 0.157715E+01							0.279264E+00 0.116589E+01 0.117831E+00 0.130245E+01
0.279781E+00 0.116091E+01 0.118796E+00 0.138787E+01							0.279781E+00 0.116091E+01 0.118796E+00 0.164991E+01							0.279781E+00 0.116091E+01 0.118796E+00 0.157525E+01							0.279781E+00 0.116091E+01 0.118796E+00 0.130299E+01
0.280298E+00 0.121048E+01 0.118617E+00 0.138978E+01							0.280298E+00 0.121048E+01 0.118617E+00 0.164945E+01							0.280298E+00 0.121048E+01 0.118617E+00 0.157331E+01							0.280298E+00 0.121048E+01 0.118617E+00 0.130352E+01
0.280814E+00 0.123444E+01 0.118354E+00 0.139166E+01							0.280814E+00 0.123444E+01 0.118354E+00 0.164895E+01							0.280814E+00 0.123444E+01 0.118354E+00 0.157134E+01							0.280814E+00 0.123444E+01 0.118354E+00 0.130402E+01
0.281331E+00 0.129593E+01 0.118951E+00 0.139350E+01							0.281331E+00 0.129593E+01 0.118951E+00 0.164839E+01							0.281331E+00 0.129593E+01 0.118951E+00 0.156933E+01							0.281331E+00 0.129593E+01 0.118951E+00 0.130450E+01
0.281848E+00 0.130021E+01 0.118335E+00 0.139532E+01							0.281848E+00 0.130021E+01 0.118335E+00 0.164780E+01							0.281848E+00 0.130021E+01 0.118335E+00 0.156728E+01							0.281848E+00 0.130021E+01 0.118335E+00 0.130496E+01
0.282364E+00 0.138474E+01 0.118349E+00 0.139710E+01							0.282364E+00 0.138474E+01 0.118349E+00 0.164716E+01							0.282364E+00 0.138474E+01 0.118349E+00 0.156520E+01							0.282364E+00 0.138474E+01 0.118349E+00 0.130539E+01
0.282881E+00 0.113552E+01 0.118101E+00 0.139884E+01							0.282881E+00 0.113552E+01 0.118101E+00 0.164648E+01							0.282881E+00 0.113552E+01 0.118101E+00 0.156308E+01							0.282881E+00 0.113552E+01 0.118101E+00 0.130580E+01
0.283398E+00 0.143540E+01 0.118023E+00 0.140056E+01							0.283398E+00 0.143540E+01 0.118023E+00 0.164575E+01							0.283398E+00 0.143540E+01 0.118023E+00 0.156093E+01							0.283398E+00 0.143540E+01 0.118023E+00 0.130619E+01
0.283914E+00 0.133325E+01 0.117497E+00 0.140224E+01							0.283914E+00 0.133325E+01 0.117497E+00 0.164499E+01							0.283914E+00 0.133325E+01 0.117497E+00 0.155875E+01							0.283914E+00 0.133325E+01 0.117497E+00 0.130655E+01
0.284431E+00 0.120841E+01 0.118499E+00 0.140389E+01							0.284431E+00 0.120841E+01 0.118499E+00 0.164418E+01							0.284431E+00 0.120841E+01 0.118499E+00 0.155654E+01							0.284431E+00 0.120841E+01 0.118499E+00 0.130689E+01
0.284948E+00 0.125936E+01 0.117907E+00 0.140551E+01							0.284948E+00 0.125936E+01 0.117907E+00 0.164333E+01							0.284948E+00 0.125936E+01 0.117907E+00 0.155429E+01							0.284948E+00 0.125936E+01 0.117907E+00 0.130720E+01
0.285464E+00 0.134966E+01 0.117481E+00 0.140709E+01							0.285464E+00 0.134966E+01 0.117481E+00 0.164244E+01							0.285464E+00 0.134966E+01 0.117481E+00 0.155202E+01							0.285464E+00 0.134966E+01 0.117481E+00 0.130748E+01
0.285981E+00 0.129483E+01 0.118375E+00 0.140865E+01							0.285981E+00 0.129483E+01 0.118375E+00 0.164151E+01							0.285981E+00 0.129483E+01 0.118375E+00 0.154972E+01							0.285981E+00 0.129483E+01 0.118375E+00 0.130774E+01
0.286498E+00 0.123661E+01 0.117831E+00 0.141017E+01							0.286498E+00 0.123661E+01 0.117831E+00 0.164054E+01							0.286498E+00 0.123661E+01 0.117831E+00 0.154740E+01							0.286498E+00 0.123661E+01 0.117831E+00 0.130796E+01
0.287014E+00 0.134846E+01 0.117890E+00 0.141167E+01							0.287014E+00 0.134846E+01 0.117890E+00 0.163954E+01							0.287014E+00 0.134846E+01 0.117890E+00 0.154505E+01							0.287014E+00 0.134846E+01 0.117890E+00 0.130816E+01
0.287531E+00 0.123917E+01 0.118404E+00 0.141313E+01							0.287531E+00 0.123917E+01 0.118404E+00 0.163849E+01							0.287531E+00 0.123917E+01 0.118404E+00 0.154267E+01							0.287531E+00 0.123917E+01 0.118404E+00 0.130833E+01
0.288048E+00 0.131915E+01 0.117629E+00 0.141457E+01							0.288048E+00 0.131915E+01 0.117629E+00 0.163741E+01							0.288048E+00 0.131915E+01 0.117629E+00 0.154027E+01							0.288048E+00 0.131915E+01 0.117629E+00 0.130847E+01
0.288564E+00 0.144253E+01 0.117295E+00 0.141597E+01							0.288564E+00 0.144253E+01 0.117295E+00 0.163629E+01							0.288564E+00 0.144253E+01 0.117295E+00 0.153785E+01							0.288564E+00 0.144253E+01 0.117295E+00 0.130858E+01
0.289081E+00 0.129778E+01 0.117902E+00 0.141734E+01							0.289081E+00 0.129778E+01 0.117902E+00 0.163514E+01							0.289081E+00 0.129778E+01 0.117902E+00 0.153541E+01							0.289081E+00 0.129778E+01 0.117902E+00 0.130865E+01
0.289598E+00 0.131524E+01 0.117314E+00 0.141869E+01							0.289598E+00 0.131524E+01 0.117314E+00 0.163395E+01							0.289598E+00 0.131524E+01 0.117314E+00 0.153295E+01							0.289598E+00 0.131524E+01 0.117314E+00 0.130870E+01
0.290114E+00 0.120288E+01 0.116961E+00 0.142000E+01							0.290114E+00 0.120288E+01 0.116961E+00 0.163273E+01							0.290114E+00 0.120288E+01 0.116961E+00 0.153046E+01							0.290114E+00 0.120288E+01 0.116961E+00 0.130871E+01
0.290631E+00 0.142499E+01 0.118041E+00 0.142129E+01							0.290631E+00 0.142499E+01 0.118041E+00 0.163147E+01							0.290631E+00 0.142499E+01 0.118041E+00 0.152796E+01							0.290631E+00 0.142499E+01 0.118041E+00 0.130869E+01
0.291148E+00 0.135612E+01 0.117279E+00 0.142255E+01							0.291148E+00 0.135612E+01 0.117279E+00 0.163019E+01							0.291148E+00 0.135612E+01 0.117279E+00 0.152544E+01							0.291148E+00 0.135612E+01 0.117279E+00 0.130864E+01
0.291664E+00 0.122317E+01 0.117490E+00 0.142378E+01							0.291664E+00 0.122317E+01 0.117490E+00 0.162886E+01							0.291664E+00 0.122317E+01 0.117490E+00 0.152290E+01							0.291664E+00 0.122317E+01 0.117490E+00 0.130855E+01
0.292181E+00 0.125971E+01 0.118778E+00 0.142498E+01							0.292181E+00 0.125971E+01 0.118778E+00 0.162751E+01							0.292181E+00 0.125971E+01 0.118778E+00 0.152035E+01							0.292181E+00 0.125971E+01 0.118778E+00 0.130843E+01
0.292698E+00 0.134494E+01 0.117881E+00 0.142616E+01							0.292698E+00 0.134494E+01 0.117881E+00 0.162612E+01							0.292698E+00 0.134494E+01 0.117881E+00 0.151778E+01							0.292698E+00 0.134494E+01 0.117881E+00 0.130827E+01
0.293214E+00 0.142367E+01 0.121453E+00 0.142730E+01							0.293214E+00 0.142367E+01 0.121453E+00 0.162471E+01							0.293214E+00 0.142367E+01 0.121453E+00 0.151520E+01							0.293214E+00 0.142367E+01 0.121453E+00 0.130809E+01
0.293731E+00 0.139554E+01 0.122947E+00 0.142842E+01							0.293731E+00 0.139554E+01 0.122947E+00 0.162326E+01							0.293731E+00 0.139554E+01 0.122947E+00 0.151260E+01							0.293731E+00 0.139554E+01 0.122947E+00 0.130786E+01
0.294248E+00 0.137970E+01 0.122860E+00 0.142952E+01							0.294248E+00 0.137970E+01 0.122860E+00 0.162178E+01							0.294248E+00 0.137970E+01 0.122860E+00 0.151000E+01							0.294248E+00 0.137970E+01 0.122860E+00 0.130761E+01
0.294764E+00 0.148379E+01 0.125062E+00 0.143058E+01							0.294764E+00 0.148379E+01 0.125062E+00 0.162028E+01							0.294764E+00 0.148379E+01 0.125062E+00 0.150738E+01							0.294764E+00 0.148379E+01 0.125062E+00 0.130732E+01
0.295281E+00 0.126696E+01 0.126582E+00 0.143162E+01							0.295281E+00 0.126696E+01 0.126582E+00 0.161875E+01							0.295281E+00 0.126696E+01 0.126582E+00 0.150475E+01							0.295281E+00 0.126696E+01 0.126582E+00 0.130699E+01
0.295798E+00 0.110560E+01 0.126618E+00 0.143264E+01							0.295798E+00 0.110560E+01 0.126618E+00 0.161718E+01							0.295798E+00 0.110560E+01 0.126618E+00 0.150211E+01							0.295798E+00 0.110560E+01 0.126618E+00 0.130663E+01
0.296314E+00 0.111454E+01 0.127622E+00 0.143363E+01							0.296314E+00 0.111454E+01 0.127622E+00 0.161560E+01							0.296314E+00 0.111454E+01 0.127622E+00 0.149947E+01							0.296314E+00 0.111454E+01 0.127622E+00 0.130624E+01
0.296831E+00 0.113142E+01 0.128569E+00 0.143459E+01							0.296831E+00 0.113142E+01 0.128569E+00 0.161398E+01							0.296831E+00 0.113142E+01 0.128569E+00 0.149681E+01							0.296831E+00 0.113142E+01 0.128569E+00 0.130581E+01
0.297348E+00 0.133838E+01 0.128579E+00 0.143553E+01							0.297348E+00 0.133838E+01 0.128579E+00 0.161234E+01							0.297348E+00 0.133838E+01 0.128579E+00 0.149415E+01							0.297348E+00 0.133838E+01 0.128579E+00 0.130534E+01
0.297864E+00 0.150910E+01 0.129899E+00 0.143644E+01							0.297864E+00 0.150910E+01 0.129899E+00 0.161067E+01							0.297864E+00 0.150910E+01 0.129899E+00 0.149148E+01							0.297864E+00 0.150910E+01 0.129899E+00 0.130485E+01
0.298381E+00 0.142137E+01 0.131178E+00 0.143733E+01							0.298381E+00 0.142137E+01 0.131178E+00 0.160898E+01							0.298381E+00 0.142137E+01 0.131178E+00 0.148881E+01							0.298381E+00 0.142137E+01 0.131178E+00 0.130431E+01
0.298897E+00 0.148443E+01 0.130242E+00 0.143820E+01							0.298897E+00 0.148443E+01 0.130242E+00 0.160726E+01							0.298897E+00 0.148443E+01 0.130242E+00 0.148613E+01							0.298897E+00 0.148443E+01 0.130242E+00 0.130374E+01
0.299414E+00 0.146442E+01 0.130379E+00 0.143904E+01							0.299414E+00 0.146442E+01 0.130379E+00 0.160552E+01							0.299414E+00 0.146442E+01 0.130379E+00 0.148345E+01							0.299414E+00 0.146442E+01 0.130379E+00 0.130314E+01
0.299931E+00 0.148186E+01 0.128917E+00 0.143985E+01							0.299931E+00 0.148186E+01 0.128917E+00 0.160376E+01							0.299931E+00 0.148186E+01 0.128917E+00 0.148077E+01							0.299931E+00 0.148186E+01 0.128917E+00 0.130250E+01
0.300447E+00 0.126416E+01 0.126974E+00 0.144065E+01							0.300447E+00 0.126416E+01 0.126974E+00 0.160197E+01							0.300447E+00 0.126416E+01 0.126974E+00 0.147808E+01							0.300447E+00 0.126416E+01 0.126974E+00 0.130182E+01
0.300964E+00 0.121036E+01 0.125400E+00 0.144142E+01							0.300964E+00 0.121036E+01 0.125400E+00 0.160016E+01							0.300964E+00 0.121036E+01 0.125400E+00 0.147540E+01							0.300964E+00 0.121036E+01 0.125400E+00 0.130111E+01
0.301481E+00 0.108027E+01 0.126487E+00 0.144217E+01							0.301481E+00 0.108027E+01 0.126487E+00 0.159833E+01							0.301481E+00 0.108027E+01 0.126487E+00 0.147271E+01							0.301481E+00 0.108027E+01 0.126487E+00 0.130037E+01
0.301997E+00 0.142097E+01 0.124416E+00 0.144290E+01							0.301997E+00 0.142097E+01 0.124416E+00 0.159648E+01							0.301997E+00 0.142097E+01 0.124416E+00 0.147002E+01							0.301997E+00 0.142097E+01 0.124416E+00 0.129959E+01
0.302514E+00 0.109566E+01 0.124391E+00 0.144361E+01							0.302514E+00 0.109566E+01 0.124391E+00 0.159461E+01							0.302514E+00 0.109566E+01 0.124391E+00 0.146734E+01							0.302514E+00 0.109566E+01 0.124391E+00 0.129878E+01
0.303031E+00 0.139778E+01 0.124832E+00 0.144429E+01							0.303031E+00 0.139778E+01 0.124832E+00 0.159272E+01							0.303031E+00 0.139778E+01 0.124832E+00 0.146465E+01							0.303031E+00 0.139778E+01 0.124832E+00 0.129793E+01
0.303547E+00 0.131862E+01 0.123970E+00 0.144496E+01							0.303547E+00 0.131862E+01 0.123970E+00 0.159081E+01							0.303547E+00 0.131862E+01 0.123970E+00 0.146197E+01							0.303547E+00 0.131862E+01 0.123970E+00 0.129705E+01
0.304064E+00 0.150378E+01 0.123660E+00 0.144560E+01							0.304064E+00 0.150378E+01 0.123660E+00 0.158888E+01							0.304064E+00 0.150378E+01 0.123660E+00 0.145929E+01							0.304064E+00 0.150378E+01 0.123660E+00 0.129614E+01
0.304581E+00 0.123272E+01 0.124643E+00 0.144623E+01							0.304581E+00 0.123272E+01 0.124643E+00 0.158693E+01							0.304581E+00 0.123272E+01 0.124643E+00 0.145662E+01							0.304581E+00 0.123272E+01 0.124643E+00 0.129519E+01
0.305097E+00 0.135330E+01 0.122514E+00 0.144683E+01							0.305097E+00 0.135330E+01 0.122514E+00 0.158497E+01							0.305097E+00 0.135330E+01 0.122514E+00 0.145395E+01							0.305097E+00 0.135330E+01 0.122514E+00 0.129421E+01
0.305614E+00 0.139331E+01 0.122978E+00 0.144742E+01							0.305614E+00 0.139331E+01 0.122978E+00 0.158298E+01							0.305614E+00 0.139331E+01 0.122978E+00 0.145128E+01							0.305614E+00 0.139331E+01 0.122978E+00 0.129320E+01
0.306131E+00 0.136251E+01 0.122848E+00 0.144799E+01							0.306131E+00 0.136251E+01 0.122848E+00 0.158098E+01							0.306131E+00 0.136251E+01 0.122848E+00 0.144862E+01							0.306131E+00 0.136251E+01 0.122848E+00 0.129215E+01
0.306647E+00 0.129563E+01 0.122168E+00 0.144854E+01							0.306647E+00 0.129563E+01 0.122168E+00 0.157897E+01							0.306647E+00 0.129563E+01 0.122168E+00 0.144597E+01							0.306647E+00 0.129563E+01 0.122168E+00 0.129108E+01
0.307164E+00 0.136453E+01 0.122746E+00 0.144908E+01							0.307164E+00 0.136453E+01 0.122746E+00 0.157694E+01							0.307164E+00 0.136453E+01 0.122746E+00 0.144332E+01							0.307164E+00 0.136453E+01 0.122746E+00 0.128997E+01
0.307681E+00 0.122213E+01 0.123418E+00 0.144959E+01							0.307681E+00 0.122213E+01 0.123418E+00 0.157489E+01							0.307681E+00 0.122213E+01 0.123418E+00 0.144069E+01							0.307681E+00 0.122213E+01 0.123418E+00 0.128883E+01
0.308197E+00 0.136044E+01 0.121700E+00 0.145010E+01							0.308197E+00 0.136044E+01 0.121700E+00 0.157283E+01							0.308197E+00 0.136044E+01 0.121700E+00 0.143806E+01							0.308197E+00 0.136044E+01 0.121700E+00 0.128766E+01
0.308714E+00 0.138591E+01 0.122487E+00 0.145058E+01							0.308714E+00 0.138591E+01 0.122487E+00 0.157076E+01							0.308714E+00 0.138591E+01 0.122487E+00 0.143543E+01							0.308714E+00 0.138591E+01 0.122487E+00 0.128646E+01
0.309231E+00 0.149348E+01 0.123161E+00 0.145105E+01							0.309231E+00 0.149348E+01 0.123161E+00 0.156867E+01							0.309231E+00 0.149348E+01 0.123161E+00 0.143282E+01							0.309231E+00 0.149348E+01 0.123161E+00 0.128523E+01
0.309747E+00 0.124199E+01 0.121838E+00 0.145150E+01							0.309747E+00 0.124199E+01 0.121838E+00 0.156657E+01							0.309747E+00 0.124199E+01 0.121838E+00 0.143022E+01							0.309747E+00 0.124199E+01 0.121838E+00 0.128397E+01
0.310264E+00 0.147987E+01 0.122289E+00 0.145194E+01							0.310264E+00 0.147987E+01 0.122289E+00 0.156445E+01							0.310264E+00 0.147987E+01 0.122289E+00 0.142763E+01							0.310264E+00 0.147987E+01 0.122289E+00 0.128268E+01
0.310781E+00 0.134777E+01 0.122836E+00 0.145237E+01							0.310781E+00 0.134777E+01 0.122836E+00 0.156233E+01							0.310781E+00 0.134777E+01 0.122836E+00 0.142505E+01							0.310781E+00 0.134777E+01 0.122836E+00 0.128137E+01
0.311297E+00 0.148075E+01 0.121335E+00 0.145278E+01							0.311297E+00 0.148075E+01 0.121335E+00 0.156019E+01							0.311297E+00 0.148075E+01 0.121335E+00 0.142248E+01							0.311297E+00 0.148075E+01 0.121335E+00 0.128002E+01
0.311814E+00 0.159457E+01 0.121959E+00 0.145318E+01							0.311814E+00 0.159457E+01 0.121959E+00 0.155804E+01							0.311814E+00 0.159457E+01 0.121959E+00 0.141992E+01							0.311814E+00 0.159457E+01 0.121959E+00 0.127865E+01
0.312331E+00 0.135770E+01 0.121902E+00 0.145357E+01							0.312331E+00 0.135770E+01 0.121902E+00 0.155588E+01							0.312331E+00 0.135770E+01 0.121902E+00 0.141738E+01							0.312331E+00 0.135770E+01 0.121902E+00 0.127725E+01
0.312847E+00 0.156835E+01 0.120776E+00 0.145394E+01							0.312847E+00 0.156835E+01 0.120776E+00 0.155371E+01							0.312847E+00 0.156835E+01 0.120776E+00 0.141485E+01							0.312847E+00 0.156835E+01 0.120776E+00 0.127582E+01
0.313364E+00 0.137416E+01 0.121554E+00 0.145430E+01							0.313364E+00 0.137416E+01 0.121554E+00 0.155153E+01							0.313364E+00 0.137416E+01 0.121554E+00 0.141233E+01							0.313364E+00 0.137416E+01 0.121554E+00 0.127437E+01
0.313881E+00 0.133472E+01 0.120993E+00 0.145465E+01							0.313881E+00 0.133472E+01 0.120993E+00 0.154934E+01							0.313881E+00 0.133472E+01 0.120993E+00 0.140983E+01							0.313881E+00 0.133472E+01 0.120993E+00 0.127289E+01
0.314397E+00 0.129863E+01 0.120284E+00 0.145499E+01							0.314397E+00 0.129863E+01 0.120284E+00 0.154715E+01							0.314397E+00 0.129863E+01 0.120284E+00 0.140734E+01							0.314397E+00 0.129863E+01 0.120284E+00 0.127139E+01
0.314914E+00 0.153697E+01 0.120981E+00 0.145532E+01							0.314914E+00 0.153697E+01 0.120981E+00 0.154494E+01							0.314914E+00 0.153697E+01 0.120981E+00 0.140487E+01							0.314914E+00 0.153697E+01 0.120981E+00 0.126986E+01
0.315431E+00 0.129886E+01 0.121009E+00 0.145564E+01							0.315431E+00 0.129886E+01 0.121009E+00 0.154273E+01							0.315431E+00 0.129886E+01 0.121009E+00 0.140241E+01							0.315431E+00 0.129886E+01 0.121009E+00 0.126831E+01
0.315947E+00 0.156689E+01 0.119471E+00 0.145595E+01							0.315947E+00 0.156689E+01 0.119471E+00 0.154051E+01							0.315947E+00 0.156689E+01 0.119471E+00 0.139996E+01							0.315947E+00 0.156689E+01 0.119471E+00 0.126673E+01
0.316464E+00 0.134815E+01 0.120230E+00 0.145625E+01							0.316464E+00 0.134815E+01 0.120230E+00 0.153828E+01							0.316464E+00 0.134815E+01 0.120230E+00 0.139754E+01							0.316464E+00 0.134815E+01 0.120230E+00 0.126514E+01
0.316981E+00 0.135448E+01 0.119795E+00 0.145654E+01							0.316981E+00 0.135448E+01 0.119795E+00 0.153604E+01							0.316981E+00 0.135448E+01 0.119795E+00 0.139513E+01							0.316981E+00 0.135448E+01 0.119795E+00 0.126352E+01
0.317497E+00 0.155634E+01 0.119453E+00 0.145683E+01							0.317497E+00 0.155634E+01 0.119453E+00 0.153380E+01							0.317497E+00 0.155634E+01 0.119453E+00 0.139273E+01							0.317497E+00 0.155634E+01 0.119453E+00 0.126188E+01
0.318014E+00 0.162186E+01 0.120157E+00 0.145710E+01							0.318014E+00 0.162186E+01 0.120157E+00 0.153155E+01							0.318014E+00 0.162186E+01 0.120157E+00 0.139036E+01							0.318014E+00 0.162186E+01 0.120157E+00 0.126022E+01
0.318531E+00 0.139464E+01 0.120514E+00 0.145737E+01							0.318531E+00 0.139464E+01 0.120514E+00 0.152930E+01							0.318531E+00 0.139464E+01 0.120514E+00 0.138800E+01							0.318531E+00 0.139464E+01 0.120514E+00 0.125854E+01
0.319047E+00 0.136510E+01 0.119381E+00 0.145763E+01							0.319047E+00 0.136510E+01 0.119381E+00 0.152704E+01							0.319047E+00 0.136510E+01 0.119381E+00 0.138566E+01							0.319047E+00 0.136510E+01 0.119381E+00 0.125685E+01
0.319564E+00 0.133480E+01 0.120000E+00 0.145789E+01							0.319564E+00 0.133480E+01 0.120000E+00 0.152478E+01							0.319564E+00 0.133480E+01 0.120000E+00 0.138334E+01							0.319564E+00 0.133480E+01 0.120000E+00 0.125513E+01
0.320081E+00 0.156055E+01 0.120040E+00 0.145814E+01							0.320081E+00 0.156055E+01 0.120040E+00 0.152251E+01							0.320081E+00 0.156055E+01 0.120040E+00 0.138103E+01							0.320081E+00 0.156055E+01 0.120040E+00 0.125339E+01
0.320597E+00 0.130663E+01 0.119464E+00 0.145838E+01							0.320597E+00 0.130663E+01 0.119464E+00 0.152024E+01							0.320597E+00 0.130663E+01 0.119464E+00 0.137875E+01							0.320597E+00 0.130663E+01 0.119464E+00 0.125164E+01
0.321114E+00 0.154797E+01 0.120375E+00 0.145862E+01							0.321114E+00 0.154797E+01 0.120375E+00 0.151797E+01							0.321114E+00 0.154797E+01 0.120375E+00 0.137648E+01							0.321114E+00 0.154797E+01 0.120375E+00 0.124987E+01
0.321630E+00 0.150367E+01 0.120126E+00 0.145886E+01							0.321630E+00 0.150367E+01 0.120126E+00 0.151569E+01							0.321630E+00 0.150367E+01 0.120126E+00 0.137424E+01							0.321630E+00 0.150367E+01 0.120126E+00 0.124808E+01
0.322147E+00 0.130320E+01 0.119617E+00 0.145909E+01							0.322147E+00 0.130320E+01 0.119617E+00 0.151341E+01							0.322147E+00 0.130320E+01 0.119617E+00 0.137201E+01							0.322147E+00 0.130320E+01 0.119617E+00 0.124628E+01
0.322664E+00 0.148518E+01 0.120451E+00 0.145932E+01							0.322664E+00 0.148518E+01 0.120451E+00 0.151113E+01							0.322664E+00 0.148518E+01 0.120451E+00 0.136981E+01							0.322664E+00 0.148518E+01 0.120451E+00 0.124447E+01
0.323180E+00 0.151805E+01 0.119717E+00 0.145954E+01							0.323180E+00 0.151805E+01 0.119717E+00 0.150885E+01							0.323180E+00 0.151805E+01 0.119717E+00 0.136763E+01							0.323180E+00 0.151805E+01 0.119717E+00 0.124264E+01
0.323697E+00 0.146968E+01 0.119598E+00 0.145976E+01							0.323697E+00 0.146968E+01 0.119598E+00 0.150656E+01							0.323697E+00 0.146968E+01 0.119598E+00 0.136546E+01							0.323697E+00 0.146968E+01 0.119598E+00 0.124079E+01
0.324214E+00 0.136852E+01 0.120712E+00 0.145998E+01							0.324214E+00 0.136852E+01 0.120712E+00 0.150428E+01							0.324214E+00 0.136852E+01 0.120712E+00 0.136332E+01							0.324214E+00 0.136852E+01 0.120712E+00 0.123894E+01
0.324730E+00 0.163586E+01 0.120303E+00 0.146020E+01							0.324730E+00 0.163586E+01 0.120303E+00 0.150199E+01							0.324730E+00 0.163586E+01 0.120303E+00 0.136120E+01							0.324730E+00 0.163586E+01 0.120303E+00 0.123707E+01
0.325247E+00 0.122614E+01 0.119704E+00 0.146042E+01							0.325247E+00 0.122614E+01 0.119704E+00 0.149970E+01							0.325247E+00 0.122614E+01 0.119704E+00 0.135910E+01							0.325247E+00 0.122614E+01 0.119704E+00 0.123519E+01
0.325764E+00 0.140352E+01 0.120073E+00 0.146063E+01							0.325764E+00 0.140352E+01 0.120073E+00 0.149741E+01							0.325764E+00 0.140352E+01 0.120073E+00 0.135702E+01							0.325764E+00 0.140352E+01 0.120073E+00 0.123331E+01
0.326280E+00 0.150862E+01 0.120212E+00 0.146085E+01							0.326280E+00 0.150862E+01 0.120212E+00 0.149512E+01							0.326280E+00 0.150862E+01 0.120212E+00 0.135496E+01							0.326280E+00 0.150862E+01 0.120212E+00 0.123141E+01
0.326797E+00 0.123954E+01 0.119317E+00 0.146106E+01							0.326797E+00 0.123954E+01 0.119317E+00 0.149284E+01							0.326797E+00 0.123954E+01 0.119317E+00 0.135292E+01							0.326797E+00 0.123954E+01 0.119317E+00 0.122950E+01
0.327314E+00 0.143976E+01 0.120322E+00 0.146128E+01							0.327314E+00 0.143976E+01 0.120322E+00 0.149055E+01							0.327314E+00 0.143976E+01 0.120322E+00 0.135091E+01							0.327314E+00 0.143976E+01 0.120322E+00 0.122759E+01
0.327830E+00 0.155053E+01 0.119970E+00 0.146149E+01							0.327830E+00 0.155053E+01 0.119970E+00 0.148827E+01							0.327830E+00 0.155053E+01 0.119970E+00 0.134892E+01							0.327830E+00 0.155053E+01 0.119970E+00 0.122566E+01
0.328347E+00 0.143905E+01 0.119563E+00 0.146171E+01							0.328347E+00 0.143905E+01 0.119563E+00 0.148598E+01							0.328347E+00 0.143905E+01 0.119563E+00 0.134695E+01							0.328347E+00 0.143905E+01 0.119563E+00 0.122373E+01
0.328864E+00 0.141936E+01 0.120338E+00 0.146193E+01							0.328864E+00 0.141936E+01 0.120338E+00 0.148370E+01							0.328864E+00 0.141936E+01 0.120338E+00 0.134500E+01							0.328864E+00 0.141936E+01 0.120338E+00 0.122180E+01
0.329380E+00 0.158368E+01 0.119747E+00 0.146215E+01							0.329380E+00 0.158368E+01 0.119747E+00 0.148142E+01							0.329380E+00 0.158368E+01 0.119747E+00 0.134308E+01							0.329380E+00 0.158368E+01 0.119747E+00 0.121986E+01
0.329897E+00 0.151167E+01 0.119099E+00 0.146237E+01							0.329897E+00 0.151167E+01 0.119099E+00 0.147915E+01							0.329897E+00 0.151167E+01 0.119099E+00 0.134118E+01							0.329897E+00 0.151167E+01 0.119099E+00 0.121791E+01
0.330414E+00 0.148413E+01 0.120581E+00 0.146260E+01							0.330414E+00 0.148413E+01 0.120581E+00 0.147687E+01							0.330414E+00 0.148413E+01 0.120581E+00 0.133930E+01							0.330414E+00 0.148413E+01 0.120581E+00 0.121596E+01
0.330930E+00 0.160634E+01 0.119760E+00 0.146282E+01							0.330930E+00 0.160634E+01 0.119760E+00 0.147460E+01							0.330930E+00 0.160634E+01 0.119760E+00 0.133745E+01							0.330930E+00 0.160634E+01 0.119760E+00 0.121401E+01
0.331447E+00 0.150990E+01 0.118833E+00 0.146306E+01							0.331447E+00 0.150990E+01 0.118833E+00 0.147233E+01							0.331447E+00 0.150990E+01 0.118833E+00 0.133562E+01							0.331447E+00 0.150990E+01 0.118833E+00 0.121205E+01
0.331964E+00 0.142383E+01 0.119959E+00 0.146329E+01							0.331964E+00 0.142383E+01 0.119959E+00 0.147007E+01							0.331964E+00 0.142383E+01 0.119959E+00 0.133381E+01							0.331964E+00 0.142383E+01 0.119959E+00 0.121009E+01
0.332480E+00 0.143069E+01 0.119572E+00 0.146354E+01							0.332480E+00 0.143069E+01 0.119572E+00 0.146781E+01							0.332480E+00 0.143069E+01 0.119572E+00 0.133203E+01							0.332480E+00 0.143069E+01 0.119572E+00 0.120813E+01
0.332997E+00 0.146241E+01 0.118984E+00 0.146378E+01							0.332997E+00 0.146241E+01 0.118984E+00 0.146556E+01							0.332997E+00 0.146241E+01 0.118984E+00 0.133027E+01							0.332997E+00 0.146241E+01 0.118984E+00 0.120617E+01
0.333514E+00 0.159488E+01 0.120006E+00 0.146403E+01							0.333514E+00 0.159488E+01 0.120006E+00 0.146331E+01							0.333514E+00 0.159488E+01 0.120006E+00 0.132854E+01							0.333514E+00 0.159488E+01 0.120006E+00 0.120421E+01
0.334030E+00 0.139961E+01 0.119025E+00 0.146429E+01							0.334030E+00 0.139961E+01 0.119025E+00 0.146106E+01							0.334030E+00 0.139961E+01 0.119025E+00 0.132682E+01							0.334030E+00 0.139961E+01 0.119025E+00 0.120225E+01
0.334547E+00 0.150083E+01 0.118595E+00 0.146455E+01							0.334547E+00 0.150083E+01 0.118595E+00 0.145882E+01							0.334547E+00 0.150083E+01 0.118595E+00 0.132513E+01							0.334547E+00 0.150083E+01 0.118595E+00 0.120029E+01
0.335064E+00 0.140867E+01 0.119511E+00 0.146481E+01							0.335064E+00 0.140867E+01 0.119511E+00 0.145659E+01							0.335064E+00 0.140867E+01 0.119511E+00 0.132347E+01							0.335064E+00 0.140867E+01 0.119511E+00 0.119834E+01
0.335580E+00 0.153752E+01 0.118894E+00 0.146508E+01							0.335580E+00 0.153752E+01 0.118894E+00 0.145436E+01							0.335580E+00 0.153752E+01 0.118894E+00 0.132183E+01							0.335580E+00 0.153752E+01 0.118894E+00 0.119638E+01
0.336097E+00 0.148291E+01 0.118033E+00 0.146536E+01							0.336097E+00 0.148291E+01 0.118033E+00 0.145214E+01							0.336097E+00 0.148291E+01 0.118033E+00 0.132021E+01							0.336097E+00 0.148291E+01 0.118033E+00 0.119443E+01
0.336614E+00 0.140593E+01 0.119776E+00 0.146564E+01							0.336614E+00 0.140593E+01 0.119776E+00 0.144992E+01							0.336614E+00 0.140593E+01 0.119776E+00 0.131862E+01							0.336614E+00 0.140593E+01 0.119776E+00 0.119249E+01
0.337130E+00 0.169127E+01 0.118639E+00 0.146593E+01							0.337130E+00 0.169127E+01 0.118639E+00 0.144771E+01							0.337130E+00 0.169127E+01 0.118639E+00 0.131705E+01							0.337130E+00 0.169127E+01 0.118639E+00 0.119055E+01
0.337647E+00 0.149561E+01 0.118663E+00 0.146623E+01							0.337647E+00 0.149561E+01 0.118663E+00 0.144551E+01							0.337647E+00 0.149561E+01 0.118663E+00 0.131551E+01							0.337647E+00 0.149561E+01 0.118663E+00 0.118861E+01
0.338164E+00 0.161762E+01 0.119863E+00 0.146654E+01							0.338164E+00 0.161762E+01 0.119863E+00 0.144331E+01							0.338164E+00 0.161762E+01 0.119863E+00 0.131398E+01							0.338164E+00 0.161762E+01 0.119863E+00 0.118668E+01
0.338680E+00 0.162896E+01 0.119214E+00 0.146685E+01							0.338680E+00 0.162896E+01 0.119214E+00 0.144112E+01							0.338680E+00 0.162896E+01 0.119214E+00 0.131249E+01							0.338680E+00 0.162896E+01 0.119214E+00 0.118476E+01
0.339197E+00 0.137679E+01 0.119015E+00 0.146717E+01							0.339197E+00 0.137679E+01 0.119015E+00 0.143894E+01							0.339197E+00 0.137679E+01 0.119015E+00 0.131102E+01							0.339197E+00 0.137679E+01 0.119015E+00 0.118284E+01
0.339714E+00 0.168146E+01 0.119960E+00 0.146749E+01							0.339714E+00 0.168146E+01 0.119960E+00 0.143677E+01							0.339714E+00 0.168146E+01 0.119960E+00 0.130957E+01							0.339714E+00 0.168146E+01 0.119960E+00 0.118094E+01
0.340230E+00 0.159633E+01 0.119101E+00 0.146783E+01							0.340230E+00 0.159633E+01 0.119101E+00 0.143461E+01							0.340230E+00 0.159633E+01 0.119101E+00 0.130814E+01							0.340230E+00 0.159633E+01 0.119101E+00 0.117903E+01
0.340747E+00 0.152702E+01 0.118930E+00 0.146817E+01							0.340747E+00 0.152702E+01 0.118930E+00 0.143245E+01							0.340747E+00 0.152702E+01 0.118930E+00 0.130674E+01							0.340747E+00 0.152702E+01 0.118930E+00 0.117714E+01
0.341264E+00 0.163688E+01 0.119531E+00 0.146853E+01							0.341264E+00 0.163688E+01 0.119531E+00 0.143030E+01							0.341264E+00 0.163688E+01 0.119531E+00 0.130537E+01							0.341264E+00 0.163688E+01 0.119531E+00 0.117526E+01
0.341780E+00 0.154908E+01 0.118962E+00 0.146889E+01							0.341780E+00 0.154908E+01 0.118962E+00 0.142816E+01							0.341780E+00 0.154908E+01 0.118962E+00 0.130402E+01							0.341780E+00 0.154908E+01 0.118962E+00 0.117339E+01
0.342297E+00 0.166814E+01 0.118954E+00 0.146926E+01							0.342297E+00 0.166814E+01 0.118954E+00 0.142603E+01							0.342297E+00 0.166814E+01 0.118954E+00 0.130269E+01							0.342297E+00 0.166814E+01 0.118954E+00 0.117153E+01
0.342813E+00 0.149655E+01 0.119860E+00 0.146964E+01							0.342813E+00 0.149655E+01 0.119860E+00 0.142391E+01							0.342813E+00 0.149655E+01 0.119860E+00 0.130139E+01							0.342813E+00 0.149655E+01 0.119860E+00 0.116968E+01
0.343330E+00 0.140807E+01 0.118741E+00 0.147002E+01							0.343330E+00 0.140807E+01 0.118741E+00 0.142179E+01							0.343330E+00 0.140807E+01 0.118741E+00 0.130011E+01							0.343330E+00 0.140807E+01 0.118741E+00 0.116784E+01
0.343847E+00 0.124723E+01 0.119270E+00 0.147042E+01							0.343847E+00 0.124723E+01 0.119270E+00 0.141969E+01							0.343847E+00 0.124723E+01 0.119270E+00 0.129885E+01							0.343847E+00 0.124723E+01 0.119270E+00 0.116601E+01
0.344363E+00 0.147587E+01 0.120117E+00 0.147082E+01							0.344363E+00 0.147587E+01 0.120117E+00 0.141760E+01							0.344363E+00 0.147587E+01 0.120117E+00 0.129762E+01							0.344363E+00 0.147587E+01 0.120117E+00 0.116420E+01
0.344880E+00 0.144354E+01 0.118863E+00 0.147124E+01							0.344880E+00 0.144354E+01 0.118863E+00 0.141551E+01							0.344880E+00 0.144354E+01 0.118863E+00 0.129641E+01							0.344880E+00 0.144354E+01 0.118863E+00 0.116240E+01
0.345397E+00 0.148593E+01 0.119279E+00 0.147166E+01							0.345397E+00 0.148593E+01 0.119279E+00 0.141344E+01							0.345397E+00 0.148593E+01 0.119279E+00 0.129523E+01							0.345397E+00 0.148593E+01 0.119279E+00 0.116061E+01
0.345913E+00 0.148230E+01 0.119292E+00 0.147209E+01							0.345913E+00 0.148230E+01 0.119292E+00 0.141137E+01							0.345913E+00 0.148230E+01 0.119292E+00 0.129407E+01							0.345913E+00 0.148230E+01 0.119292E+00 0.115884E+01
0.346430E+00 0.142898E+01 0.118731E+00 0.147253E+01							0.346430E+00 0.142898E+01 0.118731E+00 0.140932E+01							0.346430E+00 0.142898E+01 0.118731E+00 0.129293E+01							0.346430E+00 0.142898E+01 0.118731E+00 0.115708E+01
0.346947E+00 0.155802E+01 0.119027E+00 0.147297E+01							0.346947E+00 0.155802E+01 0.119027E+00 0.140728E+01							0.346947E+00 0.155802E+01 0.119027E+00 0.129181E+01							0.346947E+00 0.155802E+01 0.119027E+00 0.115533E+01
0.347463E+00 0.188714E+01 0.119695E+00 0.147343E+01							0.347463E+00 0.188714E+01 0.119695E+00 0.140524E+01							0.347463E+00 0.188714E+01 0.119695E+00 0.129072E+01							0.347463E+00 0.188714E+01 0.119695E+00 0.115361E+01
0.347980E+00 0.150632E+01 0.118635E+00 0.147390E+01							0.347980E+00 0.150632E+01 0.118635E+00 0.140322E+01							0.347980E+00 0.150632E+01 0.118635E+00 0.128966E+01							0.347980E+00 0.150632E+01 0.118635E+00 0.115189E+01
0.348497E+00 0.137690E+01 0.119582E+00 0.147437E+01							0.348497E+00 0.137690E+01 0.119582E+00 0.140121E+01							0.348497E+00 0.137690E+01 0.119582E+00 0.128861E+01							0.348497E+00 0.137690E+01 0.119582E+00 0.115020E+01
0.349013E+00 0.137948E+01 0.119611E+00 0.147485E+01							0.349013E+00 0.137948E+01 0.119611E+00 0.139921E+01							0.349013E+00 0.137948E+01 0.119611E+00 0.128759E+01							0.349013E+00 0.137948E+01 0.119611E+00 0.114852E+01
0.349530E+00 0.152198E+01 0.118637E+00 0.147535E+01							0.349530E+00 0.152198E+01 0.118637E+00 0.139722E+01							0.349530E+00 0.152198E+01 0.118637E+00 0.128659E+01							0.349530E+00 0.152198E+01 0.118637E+00 0.114686E+01
0.350047E+00 0.145252E+01 0.119144E+00 0.147585E+01							0.350047E+00 0.145252E+01 0.119144E+00 0.139524E+01							0.350047E+00 0.145252E+01 0.119144E+00 0.128561E+01							0.350047E+00 0.145252E+01 0.119144E+00 0.114521E+01
0.350563E+00 0.181638E+01 0.119940E+00 0.147636E+01							0.350563E+00 0.181638E+01 0.119940E+00 0.139328E+01							0.350563E+00 0.181638E+01 0.119940E+00 0.128466E+01							0.350563E+00 0.181638E+01 0.119940E+00 0.114359E+01
0.351080E+00 0.152758E+01 0.118975E+00 0.147687E+01							0.351080E+00 0.152758E+01 0.118975E+00 0.139132E+01							0.351080E+00 0.152758E+01 0.118975E+00 0.128373E+01							0.351080E+00 0.152758E+01 0.118975E+00 0.114198E+01
0.351597E+00 0.144348E+01 0.118958E+00 0.147740E+01							0.351597E+00 0.144348E+01 0.118958E+00 0.138938E+01							0.351597E+00 0.144348E+01 0.118958E+00 0.128282E+01							0.351597E+00 0.144348E+01 0.118958E+00 0.114039E+01
0.352113E+00 0.154560E+01 0.118979E+00 0.147794E+01							0.352113E+00 0.154560E+01 0.118979E+00 0.138745E+01							0.352113E+00 0.154560E+01 0.118979E+00 0.128193E+01							0.352113E+00 0.154560E+01 0.118979E+00 0.113882E+01
0.352630E+00 0.180097E+01 0.119037E+00 0.147848E+01							0.352630E+00 0.180097E+01 0.119037E+00 0.138553E+01							0.352630E+00 0.180097E+01 0.119037E+00 0.128107E+01							0.352630E+00 0.180097E+01 0.119037E+00 0.113727E+01
0.353147E+00 0.164716E+01 0.119626E+00 0.147903E+01							0.353147E+00 0.164716E+01 0.119626E+00 0.138363E+01							0.353147E+00 0.164716E+01 0.119626E+00 0.128023E+01							0.353147E+00 0.164716E+01 0.119626E+00 0.113574E+01
0.353663E+00 0.161334E+01 0.119556E+00 0.147959E+01							0.353663E+00 0.161334E+01 0.119556E+00 0.138173E+01							0.353663E+00 0.161334E+01 0.119556E+00 0.127941E+01							0.353663E+00 0.161334E+01 0.119556E+00 0.113423E+01
0.354180E+00 0.159840E+01 0.118692E+00 0.148016E+01							0.354180E+00 0.159840E+01 0.118692E+00 0.137985E+01							0.354180E+00 0.159840E+01 0.118692E+00 0.127861E+01							0.354180E+00 0.159840E+01 0.118692E+00 0.113274E+01
0.354697E+00 0.155968E+01 0.119234E+00 0.148073E+01							0.354697E+00 0.155968E+01 0.119234E+00 0.137798E+01							0.354697E+00 0.155968E+01 0.119234E+00 0.127783E+01							0.354697E+00 0.155968E+01 0.119234E+00 0.113127E+01
0.355213E+00 0.160959E+01 0.119097E+00 0.148132E+01							0.355213E+00 0.160959E+01 0.119097E+00 0.137613E+01							0.355213E+00 0.160959E+01 0.119097E+00 0.127708E+01							0.355213E+00 0.160959E+01 0.119097E+00 0.112982E+01
0.355730E+00 0.146046E+01 0.118848E+00 0.148190E+01							0.355730E+00 0.146046E+01 0.118848E+00 0.137429E+01							0.355730E+00 0.146046E+01 0.118848E+00 0.127635E+01							0.355730E+00 0.146046E+01 0.118848E+00 0.112839E+01
0.356247E+00 0.152118E+01 0.119360E+00 0.148250E+01							0.356247E+00 0.152118E+01 0.119360E+00 0.137246E+01							0.356247E+00 0.152118E+01 0.119360E+00 0.127563E+01							0.356247E+00 0.152118E+01 0.119360E+00 0.112698E+01
0.356763E+00 0.158722E+01 0.118938E+00 0.148310E+01							0.356763E+00 0.158722E+01 0.118938E+00 0.137064E+01							0.356763E+00 0.158722E+01 0.118938E+00 0.127494E+01							0.356763E+00 0.158722E+01 0.118938E+00 0.112560E+01
0.357280E+00 0.156679E+01 0.119101E+00 0.148371E+01							0.357280E+00 0.156679E+01 0.119101E+00 0.136883E+01							0.357280E+00 0.156679E+01 0.119101E+00 0.127427E+01							0.357280E+00 0.156679E+01 0.119101E+00 0.112423E+01
0.357797E+00 0.165852E+01 0.119466E+00 0.148433E+01							0.357797E+00 0.165852E+01 0.119466E+00 0.136704E+01							0.357797E+00 0.165852E+01 0.119466E+00 0.127363E+01							0.357797E+00 0.165852E+01 0.119466E+00 0.112289E+01
0.358313E+00 0.161814E+01 0.119141E+00 0.148495E+01							0.358313E+00 0.161814E+01 0.119141E+00 0.136527E+01							0.358313E+00 0.161814E+01 0.119141E+00 0.127300E+01							0.358313E+00 0.161814E+01 0.119141E+00 0.112157E+01
0.358830E+00 0.154215E+01 0.118986E+00 0.148557E+01							0.358830E+00 0.154215E+01 0.118986E+00 0.136350E+01							0.358830E+00 0.154215E+01 0.118986E+00 0.127239E+01							0.358830E+00 0.154215E+01 0.118986E+00 0.112028E+01
0.359347E+00 0.151944E+01 0.119383E+00 0.148621E+01							0.359347E+00 0.151944E+01 0.119383E+00 0.136175E+01							0.359347E+00 0.151944E+01 0.119383E+00 0.127180E+01							0.359347E+00 0.151944E+01 0.119383E+00 0.111900E+01
0.359863E+00 0.166642E+01 0.119468E+00 0.148684E+01							0.359863E+00 0.166642E+01 0.119468E+00 0.136002E+01							0.359863E+00 0.166642E+01 0.119468E+00 0.127124E+01							0.359863E+00 0.166642E+01 0.119468E+00 0.111775E+01
0.360380E+00 0.180890E+01 0.118718E+00 0.148749E+01							0.360380E+00 0.180890E+01 0.118718E+00 0.135829E+01							0.360380E+00 0.180890E+01 0.118718E+00 0.127069E+01							0.360380E+00 0.180890E+01 0.118718E+00 0.111652E+01
0.360897E+00 0.180336E+01 0.119313E+00 0.148814E+01							0.360897E+00 0.180336E+01 0.119313E+00 0.135659E+01							0.360897E+00 0.180336E+01 0.119313E+00 0.127017E+01							0.360897E+00 0.180336E+01 0.119313E+00 0.111532E+01
0.361413E+00 0.165886E+01 0.119063E+00 0.148879E+01							0.361413E+00 0.165886E+01 0.119063E+00 0.135489E+01							0.361413E+00 0.165886E+01 0.119063E+00 0.126966E+01							0.361413E+00 0.165886E+01 0.119063E+00 0.111413E+01
0.361930E+00 0.158979E+01 0.118679E+00 0.148945E+01							0.361930E+00 0.158979E+01 0.118679E+00 0.135321E+01							0.361930E+00 0.158979E+01 0.118679E+00 0.126917E+01							0.361930E+00 0.158979E+01 0.118679E+00 0.111298E+01
0.362447E+00 0.153726E+01 0.119805E+00 0.149011E+01							0.362447E+00 0.153726E+01 0.119805E+00 0.135154E+01							0.362447E+00 0.153726E+01 0.119805E+00 0.126871E+01							0.362447E+00 0.153726E+01 0.119805E+00 0.111184E+01
0.362963E+00 0.162292E+01 0.119229E+00 0.149077E+01							0.362963E+00 0.162292E+01 0.119229E+00 0.134989E+01							0.362963E+00 0.162292E+01 0.119229E+00 0.126826E+01							0.362963E+00 0.162292E+01 0.119229E+00 0.111073E+01
0.363480E+00 0.156020E+01 0.118670E+00 0.149144E+01							0.363480E+00 0.156020E+01 0.118670E+00 0.134825E+01							0.363480E+00 0.156020E+01 0.118670E+00 0.126783E+01							0.363480E+00 0.156020E+01 0.118670E+00 0.110964E+01
0.363997E+00 0.150463E+01 0.119164E+00 0.149211E+01							0.363997E+00 0.150463E+01 0.119164E+00 0.134663E+01							0.363997E+00 0.150463E+01 0.119164E+00 0.126742E+01							0.363997E+00 0.150463E+01 0.119164E+00 0.110858E+01
0.364513E+00 0.158343E+01 0.119058E+00 0.149278E+01							0.364513E+00 0.158343E+01 0.119058E+00 0.134502E+01							0.364513E+00 0.158343E+01 0.119058E+00 0.126704E+01							0.364513E+00 0.158343E+01 0.119058E+00 0.110754E+01
0.365030E+00 0.164305E+01 0.118297E+00 0.149345E+01							0.365030E+00 0.164305E+01 0.118297E+00 0.134342E+01							0.365030E+00 0.164305E+01 0.118297E+00 0.126667E+01							0.365030E+00 0.164305E+01 0.118297E+00 0.110652E+01
0.365546E+00 0.171267E+01 0.119612E+00 0.149412E+01							0.365546E+00 0.171267E+01 0.119612E+00 0.134184E+01							0.365546E+00 0.171267E+01 0.119612E+00 0.126631E+01							0.365546E+00 0.171267E+01 0.119612E+00 0.110553E+01
0.366063E+00 0.167864E+01 0.118936E+00 0.149480E+01							0.366063E+00 0.167864E+01 0.118936E+00 0.134027E+01							0.366063E+00 0.167864E+01 0.118936E+00 0.126598E+01							0.366063E+00 0.167864E+01 0.118936E+00 0.110456E+01
0.366580E+00 0.180505E+01 0.118537E+00 0.149548E+01							0.366580E+00 0.180505E+01 0.118537E+00 0.133871E+01							0.366580E+00 0.180505E+01 0.118537E+00 0.126566E+01							0.366580E+00 0.180505E+01 0.118537E+00 0.110361E+01
0.367096E+00 0.150455E+01 0.119174E+00 0.149615E+01							0.367096E+00 0.150455E+01 0.119174E+00 0.133717E+01							0.367096E+00 0.150455E+01 0.119174E+00 0.126537E+01							0.367096E+00 0.150455E+01 0.119174E+00 0.110269E+01
0.367613E+00 0.166305E+01 0.118926E+00 0.149683E+01							0.367613E+00 0.166305E+01 0.118926E+00 0.133565E+01							0.367613E+00 0.166305E+01 0.118926E+00 0.126509E+01							0.367613E+00 0.166305E+01 0.118926E+00 0.110179E+01
0.368130E+00 0.172892E+01 0.118594E+00 0.149750E+01							0.368130E+00 0.172892E+01 0.118594E+00 0.133414E+01							0.368130E+00 0.172892E+01 0.118594E+00 0.126483E+01							0.368130E+00 0.172892E+01 0.118594E+00 0.110092E+01
0.368646E+00 0.143658E+01 0.119857E+00 0.149817E+01							0.368646E+00 0.143658E+01 0.119857E+00 0.133264E+01							0.368646E+00 0.143658E+01 0.119857E+00 0.126458E+01							0.368646E+00 0.143658E+01 0.119857E+00 0.110007E+01
0.369163E+00 0.179033E+01 0.118821E+00 0.149885E+01							0.369163E+00 0.179033E+01 0.118821E+00 0.133116E+01							0.369163E+00 0.179033E+01 0.118821E+00 0.126436E+01							0.369163E+00 0.179033E+01 0.118821E+00 0.109924E+01
0.369680E+00 0.178340E+01 0.118280E+00 0.149952E+01							0.369680E+00 0.178340E+01 0.118280E+00 0.132969E+01							0.369680E+00 0.178340E+01 0.118280E+00 0.126415E+01							0.369680E+00 0.178340E+01 0.118280E+00 0.109844E+01
0.370196E+00 0.154834E+01 0.119454E+00 0.150018E+01							0.370196E+00 0.154834E+01 0.119454E+00 0.132823E+01							0.370196E+00 0.154834E+01 0.119454E+00 0.126396E+01							0.370196E+00 0.154834E+01 0.119454E+00 0.109766E+01
0.370713E+00 0.151643E+01 0.119058E+00 0.150085E+01							0.370713E+00 0.151643E+01 0.119058E+00 0.132679E+01							0.370713E+00 0.151643E+01 0.119058E+00 0.126378E+01							0.370713E+00 0.151643E+01 0.119058E+00 0.109690E+01
0.371230E+00 0.148453E+01 0.118193E+00 0.150151E+01							0.371230E+00 0.148453E+01 0.118193E+00 0.132537E+01							0.371230E+00 0.148453E+01 0.118193E+00 0.126363E+01							0.371230E+00 0.148453E+01 0.118193E+00 0.109617E+01
0.371746E+00 0.167672E+01 0.119669E+00 0.150217E+01							0.371746E+00 0.167672E+01 0.119669E+00 0.132396E+01							0.371746E+00 0.167672E+01 0.119669E+00 0.126348E+01							0.371746E+00 0.167672E+01 0.119669E+00 0.109546E+01
0.372263E+00 0.146967E+01 0.118679E+00 0.150282E+01							0.372263E+00 0.146967E+01 0.118679E+00 0.132256E+01							0.372263E+00 0.146967E+01 0.118679E+00 0.126336E+01							0.372263E+00 0.146967E+01 0.118679E+00 0.109478E+01
0.372780E+00 0.176445E+01 0.118546E+00 0.150347E+01							0.372780E+00 0.176445E+01 0.118546E+00 0.132118E+01							0.372780E+00 0.176445E+01 0.118546E+00 0.126325E+01							0.372780E+00 0.176445E+01 0.118546E+00 0.109412E+01
0.373296E+00 0.156411E+01 0.119929E+00 0.150411E+01							0.373296E+00 0.156411E+01 0.119929E+00 0.131981E+01							0.373296E+00 0.156411E+01 0.119929E+00 0.126316E+01							0.373296E+00 0.156411E+01 0.119929E+00 0.109348E+01
0.373813E+00 0.154962E+01 0.118454E+00 0.150475E+01							0.373813E+00 0.154962E+01 0.118454E+00 0.131845E+01							0.373813E+00 0.154962E+01 0.118454E+00 0.126309E+01							0.373813E+00 0.154962E+01 0.118454E+00 0.109287E+01
0.374330E+00 0.142593E+01 0.118498E+00 0.150538E+01							0.374330E+00 0.142593E+01 0.118498E+00 0.131711E+01							0.374330E+00 0.142593E+01 0.118498E+00 0.126303E+01							0.374330E+00 0.142593E+01 0.118498E+00 0.109228E+01
0.374846E+00 0.167653E+01 0.121630E+00 0.150601E+01							0.374846E+00 0.167653E+01 0.121630E+00 0.131579E+01							0.374846E+00 0.167653E+01 0.121630E+00 0.126298E+01							0.374846E+00 0.167653E+01 0.121630E+00 0.109171E+01
0.375363E+00 0.166291E+01 0.123033E+00 0.150663E+01							0.375363E+00 0.166291E+01 0.123033E+00 0.131448E+01							0.375363E+00 0.166291E+01 0.123033E+00 0.126295E+01							0.375363E+00 0.166291E+01 0.123033E+00 0.109116E+01
0.375880E+00 0.171194E+01 0.124856E+00 0.150725E+01							0.375880E+00 0.171194E+01 0.124856E+00 0.131318E+01							0.375880E+00 0.171194E+01 0.124856E+00 0.126294E+01							0.375880E+00 0.171194E+01 0.124856E+00 0.109063E+01
0.376396E+00 0.178100E+01 0.125853E+00 0.150785E+01							0.376396E+00 0.178100E+01 0.125853E+00 0.131190E+01							0.376396E+00 0.178100E+01 0.125853E+00 0.126294E+01							0.376396E+00 0.178100E+01 0.125853E+00 0.109013E+01
0.376913E+00 0.171857E+01 0.126002E+00 0.150845E+01							0.376913E+00 0.171857E+01 0.126002E+00 0.131063E+01							0.376913E+00 0.171857E+01 0.126002E+00 0.126296E+01							0.376913E+00 0.171857E+01 0.126002E+00 0.108965E+01
0.377430E+00 0.162193E+01 0.127800E+00 0.150905E+01							0.377430E+00 0.162193E+01 0.127800E+00 0.130938E+01							0.377430E+00 0.162193E+01 0.127800E+00 0.126300E+01							0.377430E+00 0.162193E+01 0.127800E+00 0.108919E+01
0.377946E+00 0.162391E+01 0.128132E+00 0.150963E+01							0.377946E+00 0.162391E+01 0.128132E+00 0.130814E+01							0.377946E+00 0.162391E+01 0.128132E+00 0.126304E+01							0.377946E+00 0.162391E+01 0.128132E+00 0.108875E+01
0.378463E+00 0.172007E+01 0.127035E+00 0.151020E+01							0.378463E+00 0.172007E+01 0.127035E+00 0.130692E+01							0.378463E+00 0.172007E+01 0.127035E+00 0.126311E+01							0.378463E+00 0.172007E+01 0.127035E+00 0.108834E+01
0.378980E+00 0.180103E+01 0.127549E+00 0.151077E+01							0.378980E+00 0.180103E+01 0.127549E+00 0.130570E+01							0.378980E+00 0.180103E+01 0.127549E+00 0.126318E+01							0.378980E+00 0.180103E+01 0.127549E+00 0.108794E+01
0.379496E+00 0.144593E+01 0.128220E+00 0.151132E+01							0.379496E+00 0.144593E+01 0.128220E+00 0.130451E+01							0.379496E+00 0.144593E+01 0.128220E+00 0.126328E+01							0.379496E+00 0.144593E+01 0.128220E+00 0.108757E+01
0.380013E+00 0.181793E+01 0.128369E+00 0.151187E+01							0.380013E+00 0.181793E+01 0.128369E+00 0.130333E+01							0.380013E+00 0.181793E+01 0.128369E+00 0.126338E+01							0.380013E+00 0.181793E+01 0.128369E+00 0.108722E+01
0.380530E+00 0.164730E+01 0.129673E+00 0.151240E+01							0.380530E+00 0.164730E+01 0.129673E+00 0.130216E+01							0.380530E+00 0.164730E+01 0.129673E+00 0.126350E+01							0.380530E+00 0.164730E+01 0.129673E+00 0.108689E+01
0.381046E+00 0.145155E+01 0.128499E+00 0.151293E+01							0.381046E+00 0.145155E+01 0.128499E+00 0.130101E+01							0.381046E+00 0.145155E+01 0.128499E+00 0.126364E+01							0.381046E+00 0.145155E+01 0.128499E+00 0.108658E+01
0.381563E+00 0.172749E+01 0.124802E+00 0.151344E+01							0.381563E+00 0.172749E+01 0.124802E+00 0.129987E+01							0.381563E+00 0.172749E+01 0.124802E+00 0.126379E+01							0.381563E+00 0.172749E+01 0.124802E+00 0.108628E+01
0.382080E+00 0.174740E+01 0.123894E+00 0.151394E+01							0.382080E+00 0.174740E+01 0.123894E+00 0.129874E+01							0.382080E+00 0.174740E+01 0.123894E+00 0.126395E+01							0.382080E+00 0.174740E+01 0.123894E+00 0.108601E+01
0.382596E+00 0.165984E+01 0.123853E+00 0.151443E+01							0.382596E+00 0.165984E+01 0.123853E+00 0.129763E+01							0.382596E+00 0.165984E+01 0.123853E+00 0.126412E+01							0.382596E+00 0.165984E+01 0.123853E+00 0.108576E+01
0.383113E+00 0.152615E+01 0.123285E+00 0.151491E+01							0.383113E+00 0.152615E+01 0.123285E+00 0.129654E+01							0.383113E+00 0.152615E+01 0.123285E+00 0.126431E+01							0.383113E+00 0.152615E+01 0.123285E+00 0.108553E+01
0.383630E+00 0.147576E+01 0.122980E+00 0.151538E+01							0.383630E+00 0.147576E+01 0.122980E+00 0.129546E+01							0.383630E+00 0.147576E+01 0.122980E+00 0.126452E+01							0.383630E+00 0.147576E+01 0.122980E+00 0.108532E+01
0.384146E+00 0.165305E+01 0.123286E+00 0.151583E+01							0.384146E+00 0.165305E+01 0.123286E+00 0.129439E+01							0.384146E+00 0.165305E+01 0.123286E+00 0.126473E+01							0.384146E+00 0.165305E+01 0.123286E+00 0.108513E+01
0.384663E+00 0.173657E+01 0.122210E+00 0.151628E+01							0.384663E+00 0.173657E+01 0.122210E+00 0.129333E+01							0.384663E+00 0.173657E+01 0.122210E+00 0.126496E+01							0.384663E+00 0.173657E+01 0.122210E+00 0.108495E+01
0.385180E+00 0.160504E+01 0.122987E+00 0.151670E+01							0.385180E+00 0.160504E+01 0.122987E+00 0.129229E+01							0.385180E+00 0.160504E+01 0.122987E+00 0.126520E+01							0.385180E+00 0.160504E+01 0.122987E+00 0.108479E+01
0.385696E+00 0.156429E+01 0.123062E+00 0.151712E+01							0.385696E+00 0.156429E+01 0.123062E+00 0.129126E+01							0.385696E+00 0.156429E+01 0.123062E+00 0.126546E+01							0.385696E+00 0.156429E+01 0.123062E+00 0.108466E+01
0.386213E+00 0.168510E+01 0.121619E+00 0.151752E+01							0.386213E+00 0.168510E+01 0.121619E+00 0.129025E+01							0.386213E+00 0.168510E+01 0.121619E+00 0.126573E+01							0.386213E+00 0.168510E+01 0.121619E+00 0.108453E+01
0.386730E+00 0.171756E+01 0.123015E+00 0.151791E+01							0.386730E+00 0.171756E+01 0.123015E+00 0.128925E+01							0.386730E+00 0.171756E+01 0.123015E+00 0.126601E+01							0.386730E+00 0.171756E+01 0.123015E+00 0.108443E+01
0.387246E+00 0.164730E+01 0.122692E+00 0.151829E+01							0.387246E+00 0.164730E+01 0.122692E+00 0.128827E+01							0.387246E+00 0.164730E+01 0.122692E+00 0.126630E+01							0.387246E+00 0.164730E+01 0.122692E+00 0.108434E+01
0.387763E+00 0.163173E+01 0.122750E+00 0.151865E+01							0.387763E+00 0.163173E+01 0.122750E+00 0.128729E+01							0.387763E+00 0.163173E+01 0.122750E+00 0.126660E+01							0.387763E+00 0.163173E+01 0.122750E+00 0.108427E+01
0.388279E+00 0.158386E+01 0.122956E+00 0.151899E+01							0.388279E+00 0.158386E+01 0.122956E+00 0.128633E+01							0.388279E+00 0.158386E+01 0.122956E+00 0.126692E+01							0.388279E+00 0.158386E+01 0.122956E+00 0.108422E+01
0.388796E+00 0.142962E+01 0.122656E+00 0.151932E+01							0.388796E+00 0.142962E+01 0.122656E+00 0.128539E+01							0.388796E+00 0.142962E+01 0.122656E+00 0.126725E+01							0.388796E+00 0.142962E+01 0.122656E+00 0.108418E+01
0.389313E+00 0.176307E+01 0.122359E+00 0.151964E+01							0.389313E+00 0.176307E+01 0.122359E+00 0.128446E+01							0.389313E+00 0.176307E+01 0.122359E+00 0.126759E+01							0.389313E+00 0.176307E+01 0.122359E+00 0.108416E+01
0.389829E+00 0.163246E+01 0.122684E+00 0.151994E+01							0.389829E+00 0.163246E+01 0.122684E+00 0.128354E+01							0.389829E+00 0.163246E+01 0.122684E+00 0.126794E+01							0.389829E+00 0.163246E+01 0.122684E+00 0.108416E+01
0.390346E+00 0.183919E+01 0.122412E+00 0.152022E+01							0.390346E+00 0.183919E+01 0.122412E+00 0.128263E+01							0.390346E+00 0.183919E+01 0.122412E+00 0.126830E+01							0.390346E+00 0.183919E+01 0.122412E+00 0.108417E+01
0.390863E+00 0.152256E+01 0.121760E+00 0.152049E+01							0.390863E+00 0.152256E+01 0.121760E+00 0.128174E+01							0.390863E+00 0.152256E+01 0.121760E+00 0.126868E+01							0.390863E+00 0.152256E+01 0.121760E+00 0.108419E+01
0.391379E+00 0.173987E+01 0.123022E+00 0.152074E+01							0.391379E+00 0.173987E+01 0.123022E+00 0.128086E+01							0.391379E+00 0.173987E+01 0.123022E+00 0.126906E+01							0.391379E+00 0.173987E+01 0.123022E+00 0.108423E+01
0.391896E+00 0.155446E+01 0.122066E+00 0.152098E+01							0.391896E+00 0.155446E+01 0.122066E+00 0.127999E+01							0.391896E+00 0.155446E+01 0.122066E+00 0.126946E+01							0.391896E+00 0.155446E+01 0.122066E+00 0.108429E+01
0.392413E+00 0.173221E+01 0.122483E+00 0.152120E+01							0.392413E+00 0.173221E+01 0.122483E+00 0.127914E+01							0.392413E+00 0.173221E+01 0.122483E+00 0.126987E+01							0.392413E+00 0.173221E+01 0.122483E+00 0.108436E+01
0.392929E+00 0.144671E+01 0.123294E+00 0.152141E+01							0.392929E+00 0.144671E+01 0.123294E+00 0.127830E+01							0.392929E+00 0.144671E+01 0.123294E+00 0.127029E+01							0.392929E+00 0.144671E+01 0.123294E+00 0.108444E+01
0.393446E+00 0.165323E+01 0.122051E+00 0.152160E+01							0.393446E+00 0.165323E+01 0.122051E+00 0.127747E+01							0.393446E+00 0.165323E+01 0.122051E+00 0.127071E+01							0.393446E+00 0.165323E+01 0.122051E+00 0.108454E+01
0.393963E+00 0.161565E+01 0.121454E+00 0.152177E+01							0.393963E+00 0.161565E+01 0.121454E+00 0.127666E+01							0.393963E+00 0.161565E+01 0.121454E+00 0.127116E+01							0.393963E+00 0.161565E+01 0.121454E+00 0.108465E+01
0.394479E+00 0.173228E+01 0.123243E+00 0.152193E+01							0.394479E+00 0.173228E+01 0.123243E+00 0.127585E+01							0.394479E+00 0.173228E+01 0.123243E+00 0.127161E+01							0.394479E+00 0.173228E+01 0.123243E+00 0.108477E+01
0.394996E+00 0.136731E+01 0.122581E+00 0.152208E+01							0.394996E+00 0.136731E+01 0.122581E+00 0.127506E+01							0.394996E+00 0.136731E+01 0.122581E+00 0.127207E+01							0.394996E+00 0.136731E+01 0.122581E+00 0.108490E+01
0.395513E+00 0.160007E+01 0.122311E+00 0.152221E+01							0.395513E+00 0.160007E+01 0.122311E+00 0.127429E+01							0.395513E+00 0.160007E+01 0.122311E+00 0.127254E+01							0.395513E+00 0.160007E+01 0.122311E+00 0.108505E+01
0.396029E+00 0.143146E+01 0.123630E+00 0.152232E+01							0.396029E+00 0.143146E+01 0.123630E+00 0.127352E+01							0.396029E+00 0.143146E+01 0.123630E+00 0.127302E+01							0.396029E+00 0.143146E+01 0.123630E+00 0.108521E+01
0.396546E+00 0.196276E+01 0.122548E+00 0.152241E+01							0.396546E+00 0.196276E+01 0.122548E+00 0.127277E+01							0.396546E+00 0.196276E+01 0.122548E+00 0.127351E+01							0.396546E+00 0.196276E+01 0.122548E+00 0.108538E+01
0.397063E+00 0.165837E+01 0.122548E+00 0.152250E+01							0.397063E+00 0.165837E+01 0.122548E+00 0.127203E+01							0.397063E+00 0.165837E+01 0.122548E+00 0.127401E+01							0.397063E+00 0.165837E+01 0.122548E+00 0.108556E+01
0.397579E+00 0.184831E+01 0.123782E+00 0.152256E+01							0.397579E+00 0.184831E+01 0.123782E+00 0.127130E+01							0.397579E+00 0.184831E+01 0.123782E+00 0.127452E+01							0.397579E+00 0.184831E+01 0.123782E+00 0.108575E+01
0.398096E+00 0.165041E+01 0.122703E+00 0.152261E+01							0.398096E+00 0.165041E+01 0.122703E+00 0.127059E+01							0.398096E+00 0.165041E+01 0.122703E+00 0.127505E+01							0.398096E+00 0.165041E+01 0.122703E+00 0.108595E+01
0.398613E+00 0.180471E+01 0.122393E+00 0.152265E+01							0.398613E+00 0.180471E+01 0.122393E+00 0.126988E+01							0.398613E+00 0.180471E+01 0.122393E+00 0.127558E+01							0.398613E+00 0.180471E+01 0.122393E+00 0.108616E+01
0.399129E+00 0.161036E+01 0.123693E+00 0.152267E+01							0.399129E+00 0.161036E+01 0.123693E+00 0.126919E+01							0.399129E+00 0.161036E+01 0.123693E+00 0.127612E+01							0.399129E+00 0.161036E+01 0.123693E+00 0.108638E+01
0.399646E+00 0.183438E+01 0.122348E+00 0.152267E+01							0.399646E+00 0.183438E+01 0.122348E+00 0.126851E+01							0.399646E+00 0.183438E+01 0.122348E+00 0.127666E+01							0.399646E+00 0.183438E+01 0.122348E+00 0.108662E+01
0.400163E+00 0.165697E+01 0.123319E+00 0.152266E+01							0.400163E+00 0.165697E+01 0.123319E+00 0.126784E+01							0.400163E+00 0.165697E+01 0.123319E+00 0.127722E+01							0.400163E+00 0.165697E+01 0.123319E+00 0.108685E+01
0.400679E+00 0.142580E+01 0.123056E+00 0.152264E+01							0.400679E+00 0.142580E+01 0.123056E+00 0.126718E+01							0.400679E+00 0.142580E+01 0.123056E+00 0.127779E+01							0.400679E+00 0.142580E+01 0.123056E+00 0.108710E+01
0.401196E+00 0.164765E+01 0.122854E+00 0.152260E+01							0.401196E+00 0.164765E+01 0.122854E+00 0.126654E+01							0.401196E+00 0.164765E+01 0.122854E+00 0.127837E+01							0.401196E+00 0.164765E+01 0.122854E+00 0.108736E+01
0.401713E+00 0.159267E+01 0.123172E+00 0.152254E+01							0.401713E+00 0.159267E+01 0.123172E+00 0.126591E+01							0.401713E+00 0.159267E+01 0.123172E+00 0.127895E+01							0.401713E+00 0.159267E+01 0.123172E+00 0.108762E+01
0.402229E+00 0.163589E+01 0.124226E+00 0.152247E+01							0.402229E+00 0.163589E+01 0.124226E+00 0.126529E+01							0.402229E+00 0.163589E+01 0.124226E+00 0.127955E+01							0.402229E+00 0.163589E+01 0.124226E+00 0.108789E+01
0.402746E+00 0.146357E+01 0.122719E+00 0.152239E+01							0.402746E+00 0.146357E+01 0.122719E+00 0.126468E+01							0.402746E+00 0.146357E+01 0.122719E+00 0.128015E+01							0.402746E+00 0.146357E+01 0.122719E+00 0.108817E+01
0.403263E+00 0.168387E+01 0.123220E+00 0.152229E+01							0.403263E+00 0.168387E+01 0.123220E+00 0.126408E+01							0.403263E+00 0.168387E+01 0.123220E+00 0.128076E+01							0.403263E+00 0.168387E+01 0.123220E+00 0.108846E+01
0.403779E+00 0.177283E+01 0.123559E+00 0.152218E+01							0.403779E+00 0.177283E+01 0.123559E+00 0.126349E+01							0.403779E+00 0.177283E+01 0.123559E+00 0.128138E+01							0.403779E+00 0.177283E+01 0.123559E+00 0.108875E+01
0.404296E+00 0.166867E+01 0.122594E+00 0.152206E+01							0.404296E+00 0.166867E+01 0.122594E+00 0.126291E+01							0.404296E+00 0.166867E+01 0.122594E+00 0.128201E+01							0.404296E+00 0.166867E+01 0.122594E+00 0.108905E+01
0.404813E+00 0.190320E+01 0.123778E+00 0.152192E+01							0.404813E+00 0.190320E+01 0.123778E+00 0.126235E+01							0.404813E+00 0.190320E+01 0.123778E+00 0.128264E+01							0.404813E+00 0.190320E+01 0.123778E+00 0.108936E+01
0.405329E+00 0.153872E+01 0.123433E+00 0.152178E+01							0.405329E+00 0.153872E+01 0.123433E+00 0.126179E+01							0.405329E+00 0.153872E+01 0.123433E+00 0.128329E+01							0.405329E+00 0.153872E+01 0.123433E+00 0.108967E+01
0.405846E+00 0.171104E+01 0.123193E+00 0.152162E+01							0.405846E+00 0.171104E+01 0.123193E+00 0.126125E+01							0.405846E+00 0.171104E+01 0.123193E+00 0.128394E+01							0.405846E+00 0.171104E+01 0.123193E+00 0.108999E+01
0.406363E+00 0.152359E+01 0.123834E+00 0.152144E+01							0.406363E+00 0.152359E+01 0.123834E+00 0.126072E+01							0.406363E+00 0.152359E+01 0.123834E+00 0.128460E+01							0.406363E+00 0.152359E+01 0.123834E+00 0.109031E+01
0.406879E+00 0.157659E+01 0.123657E+00 0.152126E+01							0.406879E+00 0.157659E+01 0.123657E+00 0.126019E+01							0.406879E+00 0.157659E+01 0.123657E+00 0.128527E+01							0.406879E+00 0.157659E+01 0.123657E+00 0.109063E+01
0.407396E+00 0.173606E+01 0.123806E+00 0.152106E+01							0.407396E+00 0.173606E+01 0.123806E+00 0.125968E+01							0.407396E+00 0.173606E+01 0.123806E+00 0.128594E+01							0.407396E+00 0.173606E+01 0.123806E+00 0.109096E+01
0.407913E+00 0.158846E+01 0.124105E+00 0.152086E+01							0.407913E+00 0.158846E+01 0.124105E+00 0.125918E+01							0.407913E+00 0.158846E+01 0.124105E+00 0.128662E+01							0.407913E+00 0.158846E+01 0.124105E+00 0.109130E+01
0.408429E+00 0.151123E+01 0.123725E+00 0.152064E+01							0.408429E+00 0.151123E+01 0.123725E+00 0.125869E+01							0.408429E+00 0.151123E+01 0.123725E+00 0.128731E+01							0.408429E+00 0.151123E+01 0.123725E+00 0.109164E+01
0.408946E+00 0.174454E+01 0.123911E+00 0.152041E+01							0.408946E+00 0.174454E+01 0.123911E+00 0.125821E+01							0.408946E+00 0.174454E+01 0.123911E+00 0.128801E+01							0.408946E+00 0.174454E+01 0.123911E+00 0.109198E+01
0.409463E+00 0.170689E+01 0.124187E+00 0.152018E+01							0.409463E+00 0.170689E+01 0.124187E+00 0.125774E+01							0.409463E+00 0.170689E+01 0.124187E+00 0.128872E+01							0.409463E+00 0.170689E+01 0.124187E+00 0.109233E+01
0.409979E+00 0.148361E+01 0.124746E+00 0.151993E+01							0.409979E+00 0.148361E+01 0.124746E+00 0.125728E+01							0.409979E+00 0.148361E+01 0.124746E+00 0.128943E+01							0.409979E+00 0.148361E+01 0.124746E+00 0.109267E+01
0.410496E+00 0.174970E+01 0.124222E+00 0.151967E+01							0.410496E+00 0.174970E+01 0.124222E+00 0.125683E+01							0.410496E+00 0.174970E+01 0.124222E+00 0.129015E+01							0.410496E+00 0.174970E+01 0.124222E+00 0.109302E+01
0.411012E+00 0.169259E+01 0.124950E+00 0.151941E+01							0.411012E+00 0.169259E+01 0.124950E+00 0.125639E+01							0.411012E+00 0.169259E+01 0.124950E+00 0.129087E+01							0.411012E+00 0.169259E+01 0.124950E+00 0.109338E+01
0.411529E+00 0.148326E+01 0.124744E+00 0.151913E+01							0.411529E+00 0.148326E+01 0.124744E+00 0.125596E+01							0.411529E+00 0.148326E+01 0.124744E+00 0.129160E+01							0.411529E+00 0.148326E+01 0.124744E+00 0.109373E+01
0.412046E+00 0.168126E+01 0.124947E+00 0.151885E+01							0.412046E+00 0.168126E+01 0.124947E+00 0.125554E+01							0.412046E+00 0.168126E+01 0.124947E+00 0.129234E+01							0.412046E+00 0.168126E+01 0.124947E+00 0.109409E+01
0.412562E+00 0.147799E+01 0.125440E+00 0.151856E+01							0.412562E+00 0.147799E+01 0.125440E+00 0.125513E+01							0.412562E+00 0.147799E+01 0.125440E+00 0.129309E+01							0.412562E+00 0.147799E+01 0.125440E+00 0.109444E+01
0.413079E+00 0.156704E+01 0.124941E+00 0.151826E+01							0.413079E+00 0.156704E+01 0.124941E+00 0.125473E+01							0.413079E+00 0.156704E+01 0.124941E+00 0.129384E+01							0.413079E+00 0.156704E+01 0.124941E+00 0.109480E+01
0.413596E+00 0.173434E+01 0.125286E+00 0.151796E+01							0.413596E+00 0.173434E+01 0.125286E+00 0.125434E+01							0.413596E+00 0.173434E+01 0.125286E+00 0.129459E+01							0.413596E+00 0.173434E+01 0.125286E+00 0.109516E+01
0.414112E+00 0.158545E+01 0.126251E+00 0.151765E+01							0.414112E+00 0.158545E+01 0.126251E+00 0.125396E+01							0.414112E+00 0.158545E+01 0.126251E+00 0.129536E+01							0.414112E+00 0.158545E+01 0.126251E+00 0.109553E+01
0.414629E+00 0.156988E+01 0.125501E+00 0.151734E+01							0.414629E+00 0.156988E+01 0.125501E+00 0.125359E+01							0.414629E+00 0.156988E+01 0.125501E+00 0.129613E+01							0.414629E+00 0.156988E+01 0.125501E+00 0.109589E+01
0.415146E+00 0.176153E+01 0.125139E+00 0.151702E+01							0.415146E+00 0.176153E+01 0.125139E+00 0.125323E+01							0.415146E+00 0.176153E+01 0.125139E+00 0.129690E+01							0.415146E+00 0.176153E+01 0.125139E+00 0.109625E+01
0.415662E+00 0.144276E+01 0.126346E+00 0.151670E+01							0.415662E+00 0.144276E+01 0.126346E+00 0.125287E+01							0.415662E+00 0.144276E+01 0.126346E+00 0.129768E+01							0.415662E+00 0.144276E+01 0.126346E+00 0.109661E+01
0.416179E+00 0.179159E+01 0.125508E+00 0.151637E+01							0.416179E+00 0.179159E+01 0.125508E+00 0.125253E+01							0.416179E+00 0.179159E+01 0.125508E+00 0.129847E+01							0.416179E+00 0.179159E+01 0.125508E+00 0.109697E+01
0.416696E+00 0.180275E+01 0.125970E+00 0.151604E+01							0.416696E+00 0.180275E+01 0.125970E+00 0.125219E+01							0.416696E+00 0.180275E+01 0.125970E+00 0.129926E+01							0.416696E+00 0.180275E+01 0.125970E+00 0.109733E+01
0.417212E+00 0.172570E+01 0.126427E+00 0.151571E+01							0.417212E+00 0.172570E+01 0.126427E+00 0.125187E+01							0.417212E+00 0.172570E+01 0.126427E+00 0.130006E+01							0.417212E+00 0.172570E+01 0.126427E+00 0.109770E+01
0.417729E+00 0.136458E+01 0.125327E+00 0.151537E+01							0.417729E+00 0.136458E+01 0.125327E+00 0.125155E+01							0.417729E+00 0.136458E+01 0.125327E+00 0.130086E+01							0.417729E+00 0.136458E+01 0.125327E+00 0.109806E+01
0.418246E+00 0.167411E+01 0.126142E+00 0.151503E+01							0.418246E+00 0.167411E+01 0.126142E+00 0.125124E+01							0.418246E+00 0.167411E+01 0.126142E+00 0.130167E+01							0.418246E+00 0.167411E+01 0.126142E+00 0.109841E+01
0.418762E+00 0.185079E+01 0.126627E+00 0.151470E+01							0.418762E+00 0.185079E+01 0.126627E+00 0.125094E+01							0.418762E+00 0.185079E+01 0.126627E+00 0.130248E+01							0.418762E+00 0.185079E+01 0.126627E+00 0.109877E+01
0.419279E+00 0.166704E+01 0.125229E+00 0.151436E+01							0.419279E+00 0.166704E+01 0.125229E+00 0.125065E+01							0.419279E+00 0.166704E+01 0.125229E+00 0.130330E+01							0.419279E+00 0.166704E+01 0.125229E+00 0.109913E+01
0.419796E+00 0.147445E+01 0.126682E+00 0.151402E+01							0.419796E+00 0.147445E+01 0.126682E+00 0.125037E+01							0.419796E+00 0.147445E+01 0.126682E+00 0.130412E+01							0.419796E+00 0.147445E+01 0.126682E+00 0.109948E+01
0.420312E+00 0.156161E+01 0.127380E+00 0.151368E+01							0.420312E+00 0.156161E+01 0.127380E+00 0.125010E+01							0.420312E+00 0.156161E+01 0.127380E+00 0.130494E+01							0.420312E+00 0.156161E+01 0.127380E+00 0.109983E+01
0.420829E+00 0.164673E+01 0.126478E+00 0.151334E+01							0.420829E+00 0.164673E+01 0.126478E+00 0.124983E+01							0.420829E+00 0.164673E+01 0.126478E+00 0.130577E+01							0.420829E+00 0.164673E+01 0.126478E+00 0.110018E+01
0.421346E+00 0.165288E+01 0.127223E+00 0.151300E+01							0.421346E+00 0.165288E+01 0.127223E+00 0.124957E+01							0.421346E+00 0.165288E+01 0.127223E+00 0.130661E+01							0.421346E+00 0.165288E+01 0.127223E+00 0.110053E+01
0.421862E+00 0.158789E+01 0.127975E+00 0.151267E+01							0.421862E+00 0.158789E+01 0.127975E+00 0.124933E+01							0.421862E+00 0.158789E+01 0.127975E+00 0.130745E+01							0.421862E+00 0.158789E+01 0.127975E+00 0.110088E+01
0.422379E+00 0.164279E+01 0.127137E+00 0.151234E+01							0.422379E+00 0.164279E+01 0.127137E+00 0.124909E+01							0.422379E+00 0.164279E+01 0.127137E+00 0.130829E+01							0.422379E+00 0.164279E+01 0.127137E+00 0.110122E+01
0.422896E+00 0.179970E+01 0.128370E+00 0.151201E+01							0.422896E+00 0.179970E+01 0.128370E+00 0.124885E+01							0.422896E+00 0.179970E+01 0.128370E+00 0.130914E+01							0.422896E+00 0.179970E+01 0.128370E+00 0.110156E+01
0.423412E+00 0.172565E+01 0.129301E+00 0.151168E+01							0.423412E+00 0.172565E+01 0.129301E+00 0.124863E+01							0.423412E+00 0.172565E+01 0.129301E+00 0.130999E+01							0.423412E+00 0.172565E+01 0.129301E+00 0.110189E+01
0.423929E+00 0.143555E+01 0.128051E+00 0.151136E+01							0.423929E+00 0.143555E+01 0.128051E+00 0.124841E+01							0.423929E+00 0.143555E+01 0.128051E+00 0.131085E+01							0.423929E+00 0.143555E+01 0.128051E+00 0.110223E+01
0.424446E+00 0.163296E+01 0.129481E+00 0.151104E+01							0.424446E+00 0.163296E+01 0.129481E+00 0.124820E+01							0.424446E+00 0.163296E+01 0.129481E+00 0.131170E+01							0.424446E+00 0.163296E+01 0.129481E+00 0.110256E+01
0.424962E+00 0.152495E+01 0.129512E+00 0.151073E+01							0.424962E+00 0.152495E+01 0.129512E+00 0.124800E+01							0.424962E+00 0.152495E+01 0.129512E+00 0.131257E+01							0.424962E+00 0.152495E+01 0.129512E+00 0.110289E+01
0.425479E+00 0.151287E+01 0.129663E+00 0.151042E+01							0.425479E+00 0.151287E+01 0.129663E+00 0.124781E+01							0.425479E+00 0.151287E+01 0.129663E+00 0.131343E+01							0.425479E+00 0.151287E+01 0.129663E+00 0.110321E+01
0.425996E+00 0.162191E+01 0.129929E+00 0.151012E+01							0.425996E+00 0.162191E+01 0.129929E+00 0.124763E+01							0.425996E+00 0.162191E+01 0.129929E+00 0.131430E+01							0.425996E+00 0.162191E+01 0.129929E+00 0.110353E+01
0.426512E+00 0.167562E+01 0.130614E+00 0.150983E+01							0.426512E+00 0.167562E+01 0.130614E+00 0.124745E+01							0.426512E+00 0.167562E+01 0.130614E+00 0.131517E+01							0.426512E+00 0.167562E+01 0.130614E+00 0.110385E+01
0.427029E+00 0.151215E+01 0.131197E+00 0.150954E+01							0.427029E+00 0.151215E+01 0.131197E+00 0.124728E+01							0.427029E+00 0.151215E+01 0.131197E+00 0.131604E+01							0.427029E+00 0.151215E+01 0.131197E+00 0.110416E+01
0.427546E+00 0.157318E+01 0.132230E+00 0.150926E+01							0.427546E+00 0.157318E+01 0.132230E+00 0.124711E+01							0.427546E+00 0.157318E+01 0.132230E+00 0.131692E+01							0.427546E+00 0.157318E+01 0.132230E+00 0.110447E+01
0.428062E+00 0.155347E+01 0.131208E+00 0.150899E+01							0.428062E+00 0.155347E+01 0.131208E+00 0.124696E+01							0.428062E+00 0.155347E+01 0.131208E+00 0.131780E+01							0.428062E+00 0.155347E+01 0.131208E+00 0.110477E+01
0.428579E+00 0.155805E+01 0.132333E+00 0.150873E+01							0.428579E+00 0.155805E+01 0.132333E+00 0.124681E+01							0.428579E+00 0.155805E+01 0.132333E+00 0.131868E+01							0.428579E+00 0.155805E+01 0.132333E+00 0.110507E+01
0.429096E+00 0.162229E+01 0.132486E+00 0.150848E+01							0.429096E+00 0.162229E+01 0.132486E+00 0.124667E+01							0.429096E+00 0.162229E+01 0.132486E+00 0.131956E+01							0.429096E+00 0.162229E+01 0.132486E+00 0.110537E+01
0.429612E+00 0.168132E+01 0.133346E+00 0.150824E+01							0.429612E+00 0.168132E+01 0.133346E+00 0.124653E+01							0.429612E+00 0.168132E+01 0.133346E+00 0.132045E+01							0.429612E+00 0.168132E+01 0.133346E+00 0.110566E+01
0.430129E+00 0.156776E+01 0.133613E+00 0.150800E+01							0.430129E+00 0.156776E+01 0.133613E+00 0.124641E+01							0.430129E+00 0.156776E+01 0.133613E+00 0.132133E+01							0.430129E+00 0.156776E+01 0.133613E+00 0.110594E+01
0.430646E+00 0.144502E+01 0.134480E+00 0.150778E+01							0.430646E+00 0.144502E+01 0.134480E+00 0.124629E+01							0.430646E+00 0.144502E+01 0.134480E+00 0.132222E+01							0.430646E+00 0.144502E+01 0.134480E+00 0.110622E+01
0.431162E+00 0.185038E+01 0.134281E+00 0.150757E+01							0.431162E+00 0.185038E+01 0.134281E+00 0.124617E+01							0.431162E+00 0.185038E+01 0.134281E+00 0.132311E+01							0.431162E+00 0.185038E+01 0.134281E+00 0.110650E+01
0.431679E+00 0.180323E+01 0.134626E+00 0.150737E+01							0.431679E+00 0.180323E+01 0.134626E+00 0.124607E+01							0.431679E+00 0.180323E+01 0.134626E+00 0.132400E+01							0.431679E+00 0.180323E+01 0.134626E+00 0.110677E+01
0.432195E+00 0.161196E+01 0.135904E+00 0.150718E+01							0.432195E+00 0.161196E+01 0.135904E+00 0.124597E+01							0.432195E+00 0.161196E+01 0.135904E+00 0.132489E+01							0.432195E+00 0.161196E+01 0.135904E+00 0.110704E+01
0.432712E+00 0.171464E+01 0.135406E+00 0.150701E+01							0.432712E+00 0.171464E+01 0.135406E+00 0.124587E+01							0.432712E+00 0.171464E+01 0.135406E+00 0.132579E+01							0.432712E+00 0.171464E+01 0.135406E+00 0.110730E+01
0.433229E+00 0.141364E+01 0.135535E+00 0.150685E+01							0.433229E+00 0.141364E+01 0.135535E+00 0.124578E+01							0.433229E+00 0.141364E+01 0.135535E+00 0.132668E+01							0.433229E+00 0.141364E+01 0.135535E+00 0.110756E+01
0.433745E+00 0.180069E+01 0.135028E+00 0.150670E+01							0.433745E+00 0.180069E+01 0.135028E+00 0.124570E+01							0.433745E+00 0.180069E+01 0.135028E+00 0.132758E+01							0.433745E+00 0.180069E+01 0.135028E+00 0.110781E+01
0.434262E+00 0.162923E+01 0.135872E+00 0.150656E+01							0.434262E+00 0.162923E+01 0.135872E+00 0.124563E+01							0.434262E+00 0.162923E+01 0.135872E+00 0.132847E+01							0.434262E+00 0.162923E+01 0.135872E+00 0.110806E+01
0.434779E+00 0.184322E+01 0.136079E+00 0.150644E+01							0.434779E+00 0.184322E+01 0.136079E+00 0.124556E+01							0.434779E+00 0.184322E+01 0.136079E+00 0.132937E+01							0.434779E+00 0.184322E+01 0.136079E+00 0.110830E+01
0.435295E+00 0.145775E+01 0.136260E+00 0.150633E+01							0.435295E+00 0.145775E+01 0.136260E+00 0.124550E+01							0.435295E+00 0.145775E+01 0.136260E+00 0.133027E+01							0.435295E+00 0.145775E+01 0.136260E+00 0.110854E+01
0.435812E+00 0.152483E+01 0.136848E+00 0.150624E+01							0.435812E+00 0.152483E+01 0.136848E+00 0.124544E+01							0.435812E+00 0.152483E+01 0.136848E+00 0.133116E+01							0.435812E+00 0.152483E+01 0.136848E+00 0.110877E+01
0.436329E+00 0.168581E+01 0.136691E+00 0.150616E+01							0.436329E+00 0.168581E+01 0.136691E+00 0.124540E+01							0.436329E+00 0.168581E+01 0.136691E+00 0.133206E+01							0.436329E+00 0.168581E+01 0.136691E+00 0.110900E+01
0.436845E+00 0.161426E+01 0.136486E+00 0.150610E+01							0.436845E+00 0.161426E+01 0.136486E+00 0.124535E+01							0.436845E+00 0.161426E+01 0.136486E+00 0.133296E+01							0.436845E+00 0.161426E+01 0.136486E+00 0.110922E+01
0.437362E+00 0.158651E+01 0.137503E+00 0.150605E+01							0.437362E+00 0.158651E+01 0.137503E+00 0.124532E+01							0.437362E+00 0.158651E+01 0.137503E+00 0.133386E+01							0.437362E+00 0.158651E+01 0.137503E+00 0.110944E+01
0.437879E+00 0.170818E+01 0.137162E+00 0.150602E+01							0.437879E+00 0.170818E+01 0.137162E+00 0.124528E+01							0.437879E+00 0.170818E+01 0.137162E+00 0.133476E+01							0.437879E+00 0.170818E+01 0.137162E+00 0.110965E+01
0.438395E+00 0.191376E+01 0.137294E+00 0.150601E+01							0.438395E+00 0.191376E+01 0.137294E+00 0.124526E+01							0.438395E+00 0.191376E+01 0.137294E+00 0.133565E+01							0.438395E+00 0.191376E+01 0.137294E+00 0.110986E+01
0.438912E+00 0.152992E+01 0.137561E+00 0.150601E+01							0.438912E+00 0.152992E+01 0.137561E+00 0.124524E+01							0.438912E+00 0.152992E+01 0.137561E+00 0.133655E+01							0.438912E+00 0.152992E+01 0.137561E+00 0.111006E+01
0.439429E+00 0.167979E+01 0.137979E+00 0.150603E+01							0.439429E+00 0.167979E+01 0.137979E+00 0.124523E+01							0.439429E+00 0.167979E+01 0.137979E+00 0.133745E+01							0.439429E+00 0.167979E+01 0.137979E+00 0.111026E+01
0.439945E+00 0.171353E+01 0.138216E+00 0.150607E+01							0.439945E+00 0.171353E+01 0.138216E+00 0.124522E+01							0.439945E+00 0.171353E+01 0.138216E+00 0.133834E+01							0.439945E+00 0.171353E+01 0.138216E+00 0.111045E+01
0.440462E+00 0.151712E+01 0.138126E+00 0.150612E+01							0.440462E+00 0.151712E+01 0.138126E+00 0.124521E+01							0.440462E+00 0.151712E+01 0.138126E+00 0.133923E+01							0.440462E+00 0.151712E+01 0.138126E+00 0.111064E+01
0.440979E+00 0.150336E+01 0.138576E+00 0.150620E+01							0.440979E+00 0.150336E+01 0.138576E+00 0.124522E+01							0.440979E+00 0.150336E+01 0.138576E+00 0.134013E+01							0.440979E+00 0.150336E+01 0.138576E+00 0.111082E+01
0.441495E+00 0.183754E+01 0.138878E+00 0.150629E+01							0.441495E+00 0.183754E+01 0.138878E+00 0.124523E+01							0.441495E+00 0.183754E+01 0.138878E+00 0.134102E+01							0.441495E+00 0.183754E+01 0.138878E+00 0.111100E+01
0.442012E+00 0.128827E+01 0.139554E+00 0.150640E+01							0.442012E+00 0.128827E+01 0.139554E+00 0.124524E+01							0.442012E+00 0.128827E+01 0.139554E+00 0.134191E+01							0.442012E+00 0.128827E+01 0.139554E+00 0.111118E+01
0.442529E+00 0.170396E+01 0.139661E+00 0.150653E+01							0.442529E+00 0.170396E+01 0.139661E+00 0.124526E+01							0.442529E+00 0.170396E+01 0.139661E+00 0.134280E+01							0.442529E+00 0.170396E+01 0.139661E+00 0.111134E+01
0.443045E+00 0.168632E+01 0.139700E+00 0.150668E+01							0.443045E+00 0.168632E+01 0.139700E+00 0.124528E+01							0.443045E+00 0.168632E+01 0.139700E+00 0.134369E+01							0.443045E+00 0.168632E+01 0.139700E+00 0.111151E+01
0.443562E+00 0.157489E+01 0.139389E+00 0.150684E+01							0.443562E+00 0.157489E+01 0.139389E+00 0.124531E+01							0.443562E+00 0.157489E+01 0.139389E+00 0.134457E+01							0.443562E+00 0.157489E+01 0.139389E+00 0.111167E+01
0.444079E+00 0.148429E+01 0.139857E+00 0.150703E+01							0.444079E+00 0.148429E+01 0.139857E+00 0.124535E+01							0.444079E+00 0.148429E+01 0.139857E+00 0.134545E+01							0.444079E+00 0.148429E+01 0.139857E+00 0.111182E+01
0.444595E+00 0.164605E+01 0.140274E+00 0.150723E+01							0.444595E+00 0.164605E+01 0.140274E+00 0.124539E+01							0.444595E+00 0.164605E+01 0.140274E+00 0.134633E+01							0.444595E+00 0.164605E+01 0.140274E+00 0.111197E+01
0.445112E+00 0.162543E+01 0.140841E+00 0.150745E+01							0.445112E+00 0.162543E+01 0.140841E+00 0.124543E+01							0.445112E+00 0.162543E+01 0.140841E+00 0.134721E+01							0.445112E+00 0.162543E+01 0.140841E+00 0.111212E+01
0.445629E+00 0.153181E+01 0.140259E+00 0.150769E+01							0.445629E+00 0.153181E+01 0.140259E+00 0.124548E+01							0.445629E+00 0.153181E+01 0.140259E+00 0.134809E+01							0.445629E+00 0.153181E+01 0.140259E+00 0.111226E+01
0.446145E+00 0.147340E+01 0.141442E+00 0.150795E+01							0.446145E+00 0.147340E+01 0.141442E+00 0.124554E+01							0.446145E+00 0.147340E+01 0.141442E+00 0.134896E+01							0.446145E+00 0.147340E+01 0.141442E+00 0.111240E+01
0.446662E+00 0.154730E+01 0.141452E+00 0.150823E+01							0.446662E+00 0.154730E+01 0.141452E+00 0.124560E+01							0.446662E+00 0.154730E+01 0.141452E+00 0.134983E+01							0.446662E+00 0.154730E+01 0.141452E+00 0.111254E+01
0.447179E+00 0.149134E+01 0.142390E+00 0.150853E+01							0.447179E+00 0.149134E+01 0.142390E+00 0.124566E+01							0.447179E+00 0.149134E+01 0.142390E+00 0.135070E+01							0.447179E+00 0.149134E+01 0.142390E+00 0.111267E+01
0.447695E+00 0.156930E+01 0.141435E+00 0.150884E+01							0.447695E+00 0.156930E+01 0.141435E+00 0.124573E+01							0.447695E+00 0.156930E+01 0.141435E+00 0.135156E+01							0.447695E+00 0.156930E+01 0.141435E+00 0.111279E+01
0.448212E+00 0.177598E+01 0.142142E+00 0.150918E+01							0.448212E+00 0.177598E+01 0.142142E+00 0.124580E+01							0.448212E+00 0.177598E+01 0.142142E+00 0.135242E+01							0.448212E+00 0.177598E+01 0.142142E+00 0.111292E+01
0.448729E+00 0.166877E+01 0.142557E+00 0.150953E+01							0.448729E+00 0.166877E+01 0.142557E+00 0.124588E+01							0.448729E+00 0.166877E+01 0.142557E+00 0.135327E+01							0.448729E+00 0.166877E+01 0.142557E+00 0.111303E+01
0.449245E+00 0.170669E+01 0.142992E+00 0.150991E+01							0.449245E+00 0.170669E+01 0.142992E+00 0.124596E+01							0.449245E+00 0.170669E+01 0.142992E+00 0.135412E+01							0.449245E+00 0.170669E+01 0.142992E+00 0.111315E+01
0.449762E+00 0.162116E+01 0.143484E+00 0.151030E+01							0.449762E+00 0.162116E+01 0.143484E+00 0.124605E+01							0.449762E+00 0.162116E+01 0.143484E+00 0.135497E+01							0.449762E+00 0.162116E+01 0.143484E+00 0.111326E+01
0.450279E+00 0.155541E+01 0.142693E+00 0.151071E+01							0.450279E+00 0.155541E+01 0.142693E+00 0.124614E+01							0.450279E+00 0.155541E+01 0.142693E+00 0.135581E+01							0.450279E+00 0.155541E+01 0.142693E+00 0.111337E+01
0.450795E+00 0.169528E+01 0.143983E+00 0.151114E+01							0.450795E+00 0.169528E+01 0.143983E+00 0.124624E+01							0.450795E+00 0.169528E+01 0.143983E+00 0.135665E+01							0.450795E+00 0.169528E+01 0.143983E+00 0.111348E+01
0.451312E+00 0.175475E+01 0.144253E+00 0.151159E+01							0.451312E+00 0.175475E+01 0.144253E+00 0.124634E+01							0.451312E+00 0.175475E+01 0.144253E+00 0.135748E+01							0.451312E+00 0.175475E+01 0.144253E+00 0.111358E+01
0.451829E+00 0.182848E+01 0.145119E+00 0.151206E+01							0.451829E+00 0.182848E+01 0.145119E+00 0.124644E+01							0.451829E+00 0.182848E+01 0.145119E+00 0.135831E+01							0.451829E+00 0.182848E+01 0.145119E+00 0.111368E+01
0.452345E+00 0.159452E+01 0.144921E+00 0.151255E+01							0.452345E+00 0.159452E+01 0.144921E+00 0.124655E+01							0.452345E+00 0.159452E+01 0.144921E+00 0.135914E+01							0.452345E+00 0.159452E+01 0.144921E+00 0.111377E+01
0.452862E+00 0.174772E+01 0.144771E+00 0.151306E+01							0.452862E+00 0.174772E+01 0.144771E+00 0.124666E+01							0.452862E+00 0.174772E+01 0.144771E+00 0.135996E+01							0.452862E+00 0.174772E+01 0.144771E+00 0.111387E+01
0.453379E+00 0.135863E+01 0.145249E+00 0.151358E+01							0.453379E+00 0.135863E+01 0.145249E+00 0.124678E+01							0.453379E+00 0.135863E+01 0.145249E+00 0.136077E+01							0.453379E+00 0.135863E+01 0.145249E+00 0.111396E+01
0.453895E+00 0.187571E+01 0.145517E+00 0.151412E+01							0.453895E+00 0.187571E+01 0.145517E+00 0.124690E+01							0.453895E+00 0.187571E+01 0.145517E+00 0.136158E+01							0.453895E+00 0.187571E+01 0.145517E+00 0.111405E+01
0.454412E+00 0.154340E+01 0.145103E+00 0.151468E+01							0.454412E+00 0.154340E+01 0.145103E+00 0.124702E+01							0.454412E+00 0.154340E+01 0.145103E+00 0.136238E+01							0.454412E+00 0.154340E+01 0.145103E+00 0.111413E+01
0.454928E+00 0.137137E+01 0.145965E+00 0.151525E+01							0.454928E+00 0.137137E+01 0.145965E+00 0.124715E+01							0.454928E+00 0.137137E+01 0.145965E+00 0.136318E+01							0.454928E+00 0.137137E+01 0.145965E+00 0.111422E+01
0.455445E+00 0.171057E+01 0.146188E+00 0.151585E+01							0.455445E+00 0.171057E+01 0.146188E+00 0.124728E+01							0.455445E+00 0.171057E+01 0.146188E+00 0.136397E+01							0.455445E+00 0.171057E+01 0.146188E+00 0.111430E+01
0.455962E+00 0.170070E+01 0.146195E+00 0.151645E+01							0.455962E+00 0.170070E+01 0.146195E+00 0.124742E+01							0.455962E+00 0.170070E+01 0.146195E+00 0.136475E+01							0.455962E+00 0.170070E+01 0.146195E+00 0.111438E+01
0.456478E+00 0.175729E+01 0.146760E+00 0.151708E+01							0.456478E+00 0.175729E+01 0.146760E+00 0.124756E+01							0.456478E+00 0.175729E+01 0.146760E+00 0.136553E+01							0.456478E+00 0.175729E+01 0.146760E+00 0.111446E+01
0.456995E+00 0.177128E+01 0.147069E+00 0.151772E+01							0.456995E+00 0.177128E+01 0.147069E+00 0.124770E+01							0.456995E+00 0.177128E+01 0.147069E+00 0.136630E+01							0.456995E+00 0.177128E+01 0.147069E+00 0.111454E+01
0.457512E+00 0.155557E+01 0.147447E+00 0.151837E+01							0.457512E+00 0.155557E+01 0.147447E+00 0.124785E+01							0.457512E+00 0.155557E+01 0.147447E+00 0.136707E+01							0.457512E+00 0.155557E+01 0.147447E+00 0.111462E+01
0.458028E+00 0.149328E+01 0.147379E+00 0.151905E+01							0.458028E+00 0.149328E+01 0.147379E+00 0.124800E+01							0.458028E+00 0.149328E+01 0.147379E+00 0.136783E+01							0.458028E+00 0.149328E+01 0.147379E+00 0.111469E+01
0.458545E+00 0.140434E+01 0.147847E+00 0.151973E+01							0.458545E+00 0.140434E+01 0.147847E+00 0.124815E+01							0.458545E+00 0.140434E+01 0.147847E+00 0.136858E+01							0.458545E+00 0.140434E+01 0.147847E+00 0.111477E+01
0.459062E+00 0.159202E+01 0.147800E+00 0.152043E+01							0.459062E+00 0.159202E+01 0.147800E+00 0.124830E+01							0.459062E+00 0.159202E+01 0.147800E+00 0.136932E+01							0.459062E+00 0.159202E+01 0.147800E+00 0.111484E+01
0.459578E+00 0.163281E+01 0.148322E+00 0.152115E+01							0.459578E+00 0.163281E+01 0.148322E+00 0.124846E+01							0.459578E+00 0.163281E+01 0.148322E+00 0.137006E+01							0.459578E+00 0.163281E+01 0.148322E+00 0.111491E+01
0.460095E+00 0.156469E+01 0.148662E+00 0.152188E+01							0.460095E+00 0.156469E+01 0.148662E+00 0.124863E+01							0.460095E+00 0.156469E+01 0.148662E+00 0.137079E+01							0.460095E+00 0.156469E+01 0.148662E+00 0.111499E+01
0.460612E+00 0.143727E+01 0.149691E+00 0.152262E+01							0.460612E+00 0.143727E+01 0.149691E+00 0.124879E+01							0.460612E+00 0.143727E+01 0.149691E+00 0.137151E+01							0.460612E+00 0.143727E+01 0.149691E+00 0.111506E+01
0.461128E+00 0.159489E+01 0.150247E+00 0.152338E+01							0.461128E+00 0.159489E+01 0.150247E+00 0.124896E+01							0.461128E+00 0.159489E+01 0.150247E+00 0.137223E+01							0.461128E+00 0.159489E+01 0.150247E+00 0.111513E+01
0.461645E+00 0.158476E+01 0.150001E+00 0.152415E+01							0.461645E+00 0.158476E+01 0.150001E+00 0.124913E+01							0.461645E+00 0.158476E+01 0.150001E+00 0.137293E+01							0.461645E+00 0.158476E+01 0.150001E+00 0.111520E+01
0.462162E+00 0.154094E+01 0.150947E+00 0.152493E+01							0.462162E+00 0.154094E+01 0.150947E+00 0.124930E+01							0.462162E+00 0.154094E+01 0.150947E+00 0.137363E+01							0.462162E+00 0.154094E+01 0.150947E+00 0.111527E+01
0.462678E+00 0.157942E+01 0.150884E+00 0.152573E+01							0.462678E+00 0.157942E+01 0.150884E+00 0.124948E+01							0.462678E+00 0.157942E+01 0.150884E+00 0.137432E+01							0.462678E+00 0.157942E+01 0.150884E+00 0.111534E+01
0.463195E+00 0.176399E+01 0.150790E+00 0.152653E+01							0.463195E+00 0.176399E+01 0.150790E+00 0.124966E+01							0.463195E+00 0.176399E+01 0.150790E+00 0.137501E+01							0.463195E+00 0.176399E+01 0.150790E+00 0.111542E+01
0.463712E+00 0.172988E+01 0.151002E+00 0.152735E+01							0.463712E+00 0.172988E+01 0.151002E+00 0.124984E+01							0.463712E+00 0.172988E+01 0.151002E+00 0.137568E+01							0.463712E+00 0.172988E+01 0.151002E+00 0.111549E+01
0.464228E+00 0.186738E+01 0.151543E+00 0.152817E+01							0.464228E+00 0.186738E+01 0.151543E+00 0.125003E+01							0.464228E+00 0.186738E+01 0.151543E+00 0.137635E+01							0.464228E+00 0.186738E+01 0.151543E+00 0.111556E+01
0.464745E+00 0.180726E+01 0.151846E+00 0.152901E+01							0.464745E+00 0.180726E+01 0.151846E+00 0.125021E+01							0.464745E+00 0.180726E+01 0.151846E+00 0.137701E+01							0.464745E+00 0.180726E+01 0.151846E+00 0.111564E+01
0.465262E+00 0.172526E+01 0.151825E+00 0.152986E+01							0.465262E+00 0.172526E+01 0.151825E+00 0.125040E+01							0.465262E+00 0.172526E+01 0.151825E+00 0.137765E+01							0.465262E+00 0.172526E+01 0.151825E+00 0.111571E+01
0.465778E+00 0.181617E+01 0.152081E+00 0.153071E+01							0.465778E+00 0.181617E+01 0.152081E+00 0.125060E+01							0.465778E+00 0.181617E+01 0.152081E+00 0.137829E+01							0.465778E+00 0.181617E+01 0.152081E+00 0.111579E+01
0.466295E+00 0.166016E+01 0.152072E+00 0.153158E+01							0.466295E+00 0.166016E+01 0.152072E+00 0.125079E+01							0.466295E+00 0.166016E+01 0.152072E+00 0.137892E+01							0.466295E+00 0.166016E+01 0.152072E+00 0.111586E+01
0.466812E+00 0.155073E+01 0.152508E+00 0.153245E+01							0.466812E+00 0.155073E+01 0.152508E+00 0.125099E+01							0.466812E+00 0.155073E+01 0.152508E+00 0.137954E+01							0.466812E+00 0.155073E+01 0.152508E+00 0.111594E+01
0.467328E+00 0.159178E+01 0.153216E+00 0.153332E+01							0.467328E+00 0.159178E+01 0.153216E+00 0.125119E+01							0.467328E+00 0.159178E+01 0.153216E+00 0.138016E+01							0.467328E+00 0.159178E+01 0.153216E+00 0.111602E+01
0.467845E+00 0.165349E+01 0.152716E+00 0.153421E+01							0.467845E+00 0.165349E+01 0.152716E+00 0.125139E+01							0.467845E+00 0.165349E+01 0.152716E+00 0.138076E+01							0.467845E+00 0.165349E+01 0.152716E+00 0.111610E+01
0.468362E+00 0.144504E+01 0.152760E+00 0.153510E+01							0.468362E+00 0.144504E+01 0.152760E+00 0.125159E+01							0.468362E+00 0.144504E+01 0.152760E+00 0.138135E+01							0.468362E+00 0.144504E+01 0.152760E+00 0.111619E+01
0.468878E+00 0.160265E+01 0.153413E+00 0.153600E+01							0.468878E+00 0.160265E+01 0.153413E+00 0.125180E+01							0.468878E+00 0.160265E+01 0.153413E+00 0.138193E+01							0.468878E+00 0.160265E+01 0.153413E+00 0.111627E+01
0.469395E+00 0.163092E+01 0.153775E+00 0.153690E+01							0.469395E+00 0.163092E+01 0.153775E+00 0.125200E+01							0.469395E+00 0.163092E+01 0.153775E+00 0.138250E+01							0.469395E+00 0.163092E+01 0.153775E+00 0.111636E+01
0.469912E+00 0.188500E+01 0.154628E+00 0.153781E+01							0.469912E+00 0.188500E+01 0.154628E+00 0.125221E+01							0.469912E+00 0.188500E+01 0.154628E+00 0.138306E+01							0.469912E+00 0.188500E+01 0.154628E+00 0.111645E+01
0.470428E+00 0.161905E+01 0.154742E+00 0.153872E+01							0.470428E+00 0.161905E+01 0.154742E+00 0.125243E+01							0.470428E+00 0.161905E+01 0.154742E+00 0.138362E+01							0.470428E+00 0.161905E+01 0.154742E+00 0.111654E+01
0.470945E+00 0.168178E+01 0.154981E+00 0.153963E+01							0.470945E+00 0.168178E+01 0.154981E+00 0.125264E+01							0.470945E+00 0.168178E+01 0.154981E+00 0.138416E+01							0.470945E+00 0.168178E+01 0.154981E+00 0.111664E+01
0.471462E+00 0.136879E+01 0.155613E+00 0.154055E+01							0.471462E+00 0.136879E+01 0.155613E+00 0.125285E+01							0.471462E+00 0.136879E+01 0.155613E+00 0.138469E+01							0.471462E+00 0.136879E+01 0.155613E+00 0.111673E+01
0.471978E+00 0.162472E+01 0.156664E+00 0.154147E+01							0.471978E+00 0.162472E+01 0.156664E+00 0.125307E+01							0.471978E+00 0.162472E+01 0.156664E+00 0.138521E+01							0.471978E+00 0.162472E+01 0.156664E+00 0.111683E+01
0.472495E+00 0.151160E+01 0.157673E+00 0.154239E+01							0.472495E+00 0.151160E+01 0.157673E+00 0.125329E+01							0.472495E+00 0.151160E+01 0.157673E+00 0.138572E+01							0.472495E+00 0.151160E+01 0.157673E+00 0.111694E+01
0.473012E+00 0.154592E+01 0.156516E+00 0.154332E+01							0.473012E+00 0.154592E+01 0.156516E+00 0.125351E+01							0.473012E+00 0.154592E+01 0.156516E+00 0.138621E+01							0.473012E+00 0.154592E+01 0.156516E+00 0.111704E+01
0.473528E+00 0.153621E+01 0.157648E+00 0.154424E+01							0.473528E+00 0.153621E+01 0.157648E+00 0.125373E+01							0.473528E+00 0.153621E+01 0.157648E+00 0.138670E+01							0.473528E+00 0.153621E+01 0.157648E+00 0.111715E+01
0.474045E+00 0.167742E+01 0.158652E+00 0.154517E+01							0.474045E+00 0.167742E+01 0.158652E+00 0.125395E+01							0.474045E+00 0.167742E+01 0.158652E+00 0.138717E+01							0.474045E+00 0.167742E+01 0.158652E+00 0.111726E+01
0.474562E+00 0.163417E+01 0.158917E+00 0.154609E+01							0.474562E+00 0.163417E+01 0.158917E+00 0.125418E+01							0.474562E+00 0.163417E+01 0.158917E+00 0.138764E+01							0.474562E+00 0.163417E+01 0.158917E+00 0.111738E+01
0.475078E+00 0.130904E+01 0.158655E+00 0.154701E+01							0.475078E+00 0.130904E+01 0.158655E+00 0.125440E+01							0.475078E+00 0.130904E+01 0.158655E+00 0.138809E+01							0.475078E+00 0.130904E+01 0.158655E+00 0.111750E+01
0.475595E+00 0.190546E+01 0.159991E+00 0.154793E+01							0.475595E+00 0.190546E+01 0.159991E+00 0.125463E+01							0.475595E+00 0.190546E+01 0.159991E+00 0.138853E+01							0.475595E+00 0.190546E+01 0.159991E+00 0.111762E+01
0.476112E+00 0.178040E+01 0.160140E+00 0.154885E+01							0.476112E+00 0.178040E+01 0.160140E+00 0.125485E+01							0.476112E+00 0.178040E+01 0.160140E+00 0.138896E+01							0.476112E+00 0.178040E+01 0.160140E+00 0.111775E+01
0.476628E+00 0.168593E+01 0.161312E+00 0.154977E+01							0.476628E+00 0.168593E+01 0.161312E+00 0.125508E+01							0.476628E+00 0.168593E+01 0.161312E+00 0.138938E+01							0.476628E+00 0.168593E+01 0.161312E+00 0.111788E+01
0.477145E+00 0.140401E+01 0.162341E+00 0.155068E+01							0.477145E+00 0.140401E+01 0.162341E+00 0.125531E+01							0.477145E+00 0.140401E+01 0.162341E+00 0.138979E+01							0.477145E+00 0.140401E+01 0.162341E+00 0.111801E+01
0.477661E+00 0.150279E+01 0.162011E+00 0.155159E+01							0.477661E+00 0.150279E+01 0.162011E+00 0.125554E+01							0.477661E+00 0.150279E+01 0.162011E+00 0.139018E+01							0.477661E+00 0.150279E+01 0.162011E+00 0.111815E+01
0.478178E+00 0.141150E+01 0.162060E+00 0.155250E+01							0.478178E+00 0.141150E+01 0.162060E+00 0.125578E+01							0.478178E+00 0.141150E+01 0.162060E+00 0.139057E+01							0.478178E+00 0.141150E+01 0.162060E+00 0.111829E+01
0.478695E+00 0.170721E+01 0.162689E+00 0.155340E+01							0.478695E+00 0.170721E+01 0.162689E+00 0.125601E+01							0.478695E+00 0.170721E+01 0.162689E+00 0.139094E+01							0.478695E+00 0.170721E+01 0.162689E+00 0.111844E+01
0.479211E+00 0.154743E+01 0.163302E+00 0.155429E+01							0.479211E+00 0.154743E+01 0.163302E+00 0.125624E+01							0.479211E+00 0.154743E+01 0.163302E+00 0.139130E+01							0.479211E+00 0.154743E+01 0.163302E+00 0.111859E+01
0.479728E+00 0.115278E+01 0.164043E+00 0.155518E+01							0.479728E+00 0.115278E+01 0.164043E+00 0.125648E+01							0.479728E+00 0.115278E+01 0.164043E+00 0.139164E+01							0.479728E+00 0.115278E+01 0.164043E+00 0.111874E+01
0.480245E+00 0.137240E+01 0.165076E+00 0.155606E+01							0.480245E+00 0.137240E+01 0.165076E+00 0.125671E+01							0.480245E+00 0.137240E+01 0.165076E+00 0.139198E+01							0.480245E+00 0.137240E+01 0.165076E+00 0.111890E+01
0.480761E+00 0.158163E+01 0.165302E+00 0.155693E+01							0.480761E+00 0.158163E+01 0.165302E+00 0.125695E+01							0.480761E+00 0.158163E+01 0.165302E+00 0.139230E+01							0.480761E+00 0.158163E+01 0.165302E+00 0.111907E+01
0.481278E+00 0.154051E+01 0.165288E+00 0.155780E+01							0.481278E+00 0.154051E+01 0.165288E+00 0.125718E+01							0.481278E+00 0.154051E+01 0.165288E+00 0.139261E+01							0.481278E+00 0.154051E+01 0.165288E+00 0.111924E+01
0.481795E+00 0.164338E+01 0.166471E+00 0.155866E+01							0.481795E+00 0.164338E+01 0.166471E+00 0.125742E+01							0.481795E+00 0.164338E+01 0.166471E+00 0.139291E+01							0.481795E+00 0.164338E+01 0.166471E+00 0.111941E+01
0.482311E+00 0.148925E+01 0.167012E+00 0.155950E+01							0.482311E+00 0.148925E+01 0.167012E+00 0.125766E+01							0.482311E+00 0.148925E+01 0.167012E+00 0.139319E+01							0.482311E+00 0.148925E+01 0.167012E+00 0.111959E+01
0.482828E+00 0.136370E+01 0.167526E+00 0.156034E+01							0.482828E+00 0.136370E+01 0.167526E+00 0.125789E+01							0.482828E+00 0.136370E+01 0.167526E+00 0.139346E+01							0.482828E+00 0.136370E+01 0.167526E+00 0.111977E+01
0.483345E+00 0.157070E+01 0.167221E+00 0.156117E+01							0.483345E+00 0.157070E+01 0.167221E+00 0.125813E+01							0.483345E+00 0.157070E+01 0.167221E+00 0.139372E+01							0.483345E+00 0.157070E+01 0.167221E+00 0.111996E+01
0.483861E+00 0.161801E+01 0.168347E+00 0.156198E+01							0.483861E+00 0.161801E+01 0.168347E+00 0.125837E+01							0.483861E+00 0.161801E+01 0.168347E+00 0.139397E+01							0.483861E+00 0.161801E+01 0.168347E+00 0.112015E+01
0.484378E+00 0.172904E+01 0.168892E+00 0.156279E+01							0.484378E+00 0.172904E+01 0.168892E+00 0.125860E+01							0.484378E+00 0.172904E+01 0.168892E+00 0.139420E+01							0.484378E+00 0.172904E+01 0.168892E+00 0.112035E+01
0.484895E+00 0.142415E+01 0.169608E+00 0.156358E+01							0.484895E+00 0.142415E+01 0.169608E+00 0.125884E+01							0.484895E+00 0.142415E+01 0.169608E+00 0.139442E+01							0.484895E+00 0.142415E+01 0.169608E+00 0.112055E+01
0.485411E+00 0.163283E+01 0.170507E+00 0.156435E+01							0.485411E+00 0.163283E+01 0.170507E+00 0.125908E+01							0.485411E+00 0.163283E+01 0.170507E+00 0.139463E+01							0.485411E+00 0.163283E+01 0.170507E+00 0.112076E+01
0.485928E+00 0.146732E+01 0.171154E+00 0.156512E+01							0.485928E+00 0.146732E+01 0.171154E+00 0.125931E+01							0.485928E+00 0.146732E+01 0.171154E+00 0.139483E+01							0.485928E+00 0.146732E+01 0.171154E+00 0.112097E+01
0.486445E+00 0.183420E+01 0.171572E+00 0.156586E+01							0.486445E+00 0.183420E+01 0.171572E+00 0.125955E+01							0.486445E+00 0.183420E+01 0.171572E+00 0.139501E+01							0.486445E+00 0.183420E+01 0.171572E+00 0.112118E+01
0.486961E+00 0.142803E+01 0.172476E+00 0.156660E+01							0.486961E+00 0.142803E+01 0.172476E+00 0.125978E+01							0.486961E+00 0.142803E+01 0.172476E+00 0.139518E+01							0.486961E+00 0.142803E+01 0.172476E+00 0.112140E+01
0.487478E+00 0.158879E+01 0.173537E+00 0.156732E+01							0.487478E+00 0.158879E+01 0.173537E+00 0.126001E+01							0.487478E+00 0.158879E+01 0.173537E+00 0.139533E+01							0.487478E+00 0.158879E+01 0.173537E+00 0.112163E+01
0.487995E+00 0.170596E+01 0.173664E+00 0.156802E+01							0.487995E+00 0.170596E+01 0.173664E+00 0.126025E+01							0.487995E+00 0.170596E+01 0.173664E+00 0.139548E+01							0.487995E+00 0.170596E+01 0.173664E+00 0.112186E+01
0.488511E+00 0.155819E+01 0.173244E+00 0.156870E+01							0.488511E+00 0.155819E+01 0.173244E+00 0.126048E+01							0.488511E+00 0.155819E+01 0.173244E+00 0.139561E+01							0.488511E+00 0.155819E+01 0.173244E+00 0.112209E+01
0.489028E+00 0.163803E+01 0.174605E+00 0.156936E+01							0.489028E+00 0.163803E+01 0.174605E+00 0.126071E+01							0.489028E+00 0.163803E+01 0.174605E+00 0.139572E+01							0.489028E+00 0.163803E+01 0.174605E+00 0.112233E+01
0.489545E+00 0.151875E+01 0.174849E+00 0.157001E+01							0.489545E+00 0.151875E+01 0.174849E+00 0.126094E+01							0.489545E+00 0.151875E+01 0.174849E+00 0.139583E+01							0.489545E+00 0.151875E+01 0.174849E+00 0.112257E+01
0.490061E+00 0.168989E+01 0.175465E+00 0.157064E+01							0.490061E+00 0.168989E+01 0.175465E+00 0.126117E+01							0.490061E+00 0.168989E+01 0.175465E+00 0.139592E+01							0.490061E+00 0.168989E+01 0.175465E+00 0.112282E+01
0.490578E+00 0.149379E+01 0.176588E+00 0.157125E+01							0.490578E+00 0.149379E+01 0.176588E+00 0.126140E+01							0.490578E+00 0.149379E+01 0.176588E+00 0.139599E+01							0.490578E+00 0.149379E+01 0.176588E+00 0.112307E+01
0.491095E+00 0.184984E+01 0.177639E+00 0.157183E+01							0.491095E+00 0.184984E+01 0.177639E+00 0.126162E+01							0.491095E+00 0.184984E+01 0.177639E+00 0.139606E+01							0.491095E+00 0.184984E+01 0.177639E+00 0.112333E+01
0.491611E+00 0.147531E+01 0.178424E+00 0.157240E+01							0.491611E+00 0.147531E+01 0.178424E+00 0.126185E+01							0.491611E+00 0.147531E+01 0.178424E+00 0.139611E+01							0.491611E+00 0.147531E+01 0.178424E+00 0.112359E+01
0.492128E+00 0.186153E+01 0.179130E+00 0.157295E+01							0.492128E+00 0.186153E+01 0.179130E+00 0.126207E+01							0.492128E+00 0.186153E+01 0.179130E+00 0.139614E+01							0.492128E+00 0.186153E+01 0.179130E+00 0.112385E+01
0.492645E+00 0.186777E+01 0.181043E+00 0.157348E+01							0.492645E+00 0.186777E+01 0.181043E+00 0.126229E+01							0.492645E+00 0.186777E+01 0.181043E+00 0.139617E+01							0.492645E+00 0.186777E+01 0.181043E+00 0.112412E+01
0.493161E+00 0.158964E+01 0.181587E+00 0.157399E+01							0.493161E+00 0.158964E+01 0.181587E+00 0.126251E+01							0.493161E+00 0.158964E+01 0.181587E+00 0.139618E+01							0.493161E+00 0.158964E+01 0.181587E+00 0.112440E+01
0.493678E+00 0.149116E+01 0.181882E+00 0.157449E+01							0.493678E+00 0.149116E+01 0.181882E+00 0.126273E+01							0.493678E+00 0.149116E+01 0.181882E+00 0.139617E+01							0.493678E+00 0.149116E+01 0.181882E+00 0.112468E+01
0.494195E+00 0.155675E+01 0.182560E+00 0.157496E+01							0.494195E+00 0.155675E+01 0.182560E+00 0.126295E+01							0.494195E+00 0.155675E+01 0.182560E+00 0.139616E+01							0.494195E+00 0.155675E+01 0.182560E+00 0.112496E+01
0.494711E+00 0.169077E+01 0.183180E+00 0.157541E+01							0.494711E+00 0.169077E+01 0.183180E+00 0.126317E+01							0.494711E+00 0.169077E+01 0.183180E+00 0.139613E+01							0.494711E+00 0.169077E+01 0.183180E+00 0.112525E+01
0.495228E+00 0.154180E+01 0.183832E+00 0.157585E+01							0.495228E+00 0.154180E+01 0.183832E+00 0.126339E+01							0.495228E+00 0.154180E+01 0.183832E+00 0.139609E+01							0.495228E+00 0.154180E+01 0.183832E+00 0.112554E+01
0.495745E+00 0.108568E+01 0.183974E+00 0.157627E+01							0.495745E+00 0.108568E+01 0.183974E+00 0.126360E+01							0.495745E+00 0.108568E+01 0.183974E+00 0.139603E+01							0.495745E+00 0.108568E+01 0.183974E+00 0.112584E+01
0.496261E+00 0.166332E+01 0.184679E+00 0.157667E+01							0.496261E+00 0.166332E+01 0.184679E+00 0.126382E+01							0.496261E+00 0.166332E+01 0.184679E+00 0.139596E+01							0.496261E+00 0.166332E+01 0.184679E+00 0.112614E+01
0.496778E+00 0.176247E+01 0.185940E+00 0.157706E+01							0.496778E+00 0.176247E+01 0.185940E+00 0.126403E+01							0.496778E+00 0.176247E+01 0.185940E+00 0.139588E+01							0.496778E+00 0.176247E+01 0.185940E+00 0.112645E+01
0.497295E+00 0.150576E+01 0.186072E+00 0.157742E+01							0.497295E+00 0.150576E+01 0.186072E+00 0.126424E+01							0.497295E+00 0.150576E+01 0.186072E+00 0.139578E+01							0.497295E+00 0.150576E+01 0.186072E+00 0.112676E+01
0.497811E+00 0.158222E+01 0.187701E+00 0.157777E+01							0.497811E+00 0.158222E+01 0.187701E+00 0.126446E+01							0.497811E+00 0.158222E+01 0.187701E+00 0.139567E+01							0.497811E+00 0.158222E+01 0.187701E+00 0.112708E+01
0.498328E+00 0.148930E+01 0.188061E+00 0.157811E+01							0.498328E+00 0.148930E+01 0.188061E+00 0.126467E+01							0.498328E+00 0.148930E+01 0.188061E+00 0.139555E+01							0.498328E+00 0.148930E+01 0.188061E+00 0.112740E+01
0.498844E+00 0.149083E+01 0.188025E+00 0.157842E+01							0.498844E+00 0.149083E+01 0.188025E+00 0.126488E+01							0.498844E+00 0.149083E+01 0.188025E+00 0.139542E+01							0.498844E+00 0.149083E+01 0.188025E+00 0.112772E+01
0.499361E+00 0.143504E+01 0.189524E+00 0.157872E+01							0.499361E+00 0.143504E+01 0.189524E+00 0.126509E+01							0.499361E+00 0.143504E+01 0.189524E+00 0.139527E+01							0.499361E+00 0.143504E+01 0.189524E+00 0.112805E+01
0.499878E+00 0.149063E+01 0.190723E+00 0.157901E+01							0.499878E+00 0.149063E+01 0.190723E+00 0.126529E+01							0.499878E+00 0.149063E+01 0.190723E+00 0.139511E+01							0.499878E+00 0.149063E+01 0.190723E+00 0.112839E+01
0.500394E+00 0.115796E+01 0.193181E+00 0.157927E+01							0.500394E+00 0.115796E+01 0.193181E+00 0.126550E+01							0.500394E+00 0.115796E+01 0.193181E+00 0.139493E+01							0.500394E+00 0.115796E+01 0.193181E+00 0.112873E+01

## Sheet: Fig. 3g
Figure 3g. Vis-UV CD spectra of AstaPo1(ZEA) and its truncated variant AstaPo141-190(ZEA) as compared with the spectra of BmCBP(ZEA) and free ZEA in methanol. The main extrema are indicated in nm.
Wavelength	Ellipticity	Wavelength	Ellipticity	Wavelength	Ellipticity	Wavelength	Ellipticity
nm	mdeg	nm	mdeg	nm	mdeg	nm	mdeg
	BmCBP (ZEA)		AstaPo1 (ZEA)		AstaPo1 dNC (ZEA)		ZEA in methanol
190	26.0301	190	-268.765	190	46.1475	190	-151.934
191	32.5195	191	-81.6482	191	46.2656	191	-112.12
192	36.8955	192	78.0457	192	45.5932	192	-77.1871
193	39.158	193	210.317	193	44.1302	193	-47.1358
194	39.3071	194	315.165	194	41.8766	194	-21.9657
195	37.3427	195	392.591	195	38.8325	195	-1.6769
196	33.2649	196	442.594	196	34.9978	196	13.7306
197	27.0736	197	465.174	197	30.3725	197	24.2568
198	15.3832	198	476.197	198	24.3218	198	-1.49464
199	6.41332	199	459.065	199	17.0101	199	-0.566307
200	-4.33264	200	413.461	200	9.46721	200	-0.241746
201	-17.4801	201	338.489	201	1.98827	201	-0.171879
202	-32.4511	202	234.002	202	-5.96706	202	-0.0459256
203	-46.3513	203	102.162	203	-12.7669	203	0.053549
204	-62.1971	204	-58.6016	204	-19.1738	204	0.0779497
205	-76.993	205	-249.625	205	-23.7401	205	0.136938
206	-85.3713	206	-25.0072	206	-26.9741	206	0.137854
207	-89.5471	207	-25.7872	207	-29.1001	207	0.124305
208	-82.7456	208	-25.9678	208	-30.3112	208	0.108688
209	-85.0592	209	-25.6353	209	-30.9743	209	0.0627242
210	-87.3518	210	-25.0628	210	-31.199	210	0.0449994
211	-87.4379	211	-24.3555	211	-31.1992	211	0.0260174
212	-86.8643	212	-23.7113	212	-31.0931	212	-0.0421137
213	-86.0852	213	-23.2377	213	-31.1334	213	-0.14085
214	-85.1239	214	-23.0293	214	-31.368	214	-0.205388
215	-84.3871	215	-23.1126	215	-31.8811	215	-0.304894
216	-83.9993	216	-23.4647	216	-32.6533	216	-0.348857
217	-83.5374	217	-23.9865	217	-33.5177	217	-0.383384
218	-82.6333	218	-24.5771	218	-34.3951	218	-0.422757
219	-81.1295	219	-25.1736	219	-35.1074	219	-0.477733
220	-79.0043	220	-25.6486	220	-35.5372	220	-0.549471
221	-75.9404	221	-25.959	221	-35.6647	221	-0.585247
222	-72.069	222	-26.03	222	-35.4214	222	-0.566868
223	-67.3823	223	-25.8315	223	-34.7609	223	-0.557973
224	-62.0488	224	-25.3101	224	-33.6369	224	-0.508131
225	-56.0707	225	-24.4493	225	-32.029	225	-0.48031
226	-49.6707	226	-23.2526	226	-30.0189	226	-0.459449
227	-43.0528	227	-21.7538	227	-27.6329	227	-0.40336
228	-36.5068	228	-19.9849	228	-24.9308	228	-0.361152
229	-30.2199	229	-18.0205	229	-22.0425	229	-0.300432
230	-24.4071	230	-15.9216	230	-19.0741	230	-0.255966
231	-19.2914	231	-13.7782	231	-16.139	231	-0.209093
232	-14.971	232	-11.6622	232	-13.3128	232	-0.164478
233	-11.4064	233	-9.65905	233	-10.663	233	-0.122093
234	-8.66847	234	-7.82867	234	-8.28024	234	-0.0956766
235	-6.58945	235	-6.19006	235	-6.21436	235	-0.0418443
236	-5.14019	236	-4.75743	236	-4.42868	236	0.0169256
237	-4.08101	237	-3.53424	237	-2.93429	237	0.0621971
238	-3.35183	238	-2.52403	238	-1.66495	238	0.127719
239	-2.70422	239	-1.69444	239	-0.606941	239	0.14565
240	-2.16335	240	-1.01958	240	0.253139	240	0.134592
241	-1.57464	241	-0.472696	241	0.984072	241	0.173344
242	-0.908856	242	-0.0149637	242	1.60415	242	0.187504
243	-0.29101	243	0.359282	243	2.14111	243	0.219763
244	0.308859	244	0.660776	244	2.59591	244	0.206396
245	0.799794	245	0.915274	245	2.98892	245	0.220134
246	1.22773	246	1.11039	246	3.30775	246	0.204409
247	1.5767	247	1.27413	247	3.57378	247	0.240767
248	1.85749	248	1.39911	248	3.787	248	0.245325
249	2.09216	249	1.5094	249	3.97193	249	0.260784
250	2.29023	250	1.59324	250	4.10502	250	0.269444
251	2.47598	251	1.66064	251	4.19679	251	0.264267
252	2.63313	252	1.70824	252	4.25461	252	0.23502
253	2.77188	253	1.73277	253	4.30151	253	0.213837
254	2.81539	254	1.73384	254	4.289	254	0.203167
255	2.89667	255	1.71944	255	4.25113	255	0.196593
256	2.95637	256	1.69227	256	4.18487	256	0.207291
257	2.9958	257	1.64558	257	4.10488	257	0.180961
258	3.00029	258	1.5902	258	4.00421	258	0.12991
259	2.97292	259	1.52208	259	3.88462	259	0.0990047
260	2.95154	260	1.44717	260	3.7365	260	0.0484269
261	2.90274	261	1.38261	261	3.58948	261	0.0559001
262	2.87891	262	1.31282	262	3.4607	262	0.00415257
263	2.87295	263	1.25529	263	3.34916	263	-0.0162018
264	2.82355	264	1.18971	264	3.23099	264	-0.0833171
265	2.79444	265	1.13138	265	3.13115	265	-0.135252
266	2.80307	266	1.07522	266	3.02185	266	-0.183454
267	2.76378	267	1.01651	267	2.92492	267	-0.201342
268	2.73579	268	0.966406	268	2.79315	268	-0.227817
269	2.78342	269	0.914579	269	2.68374	269	-0.263681
270	2.79763	270	0.867816	270	2.57188	270	-0.300304
271	2.78233	271	0.815572	271	2.42737	271	-0.369286
272	2.71344	272	0.74863	272	2.31221	272	-0.403502
273	2.66677	273	0.674352	273	2.17154	273	-0.457106
274	2.59459	274	0.608127	274	2.01376	274	-0.484842
275	2.51369	275	0.540049	275	1.84529	275	-0.477986
276	2.46559	276	0.46306	276	1.69016	276	-0.50579
277	2.37469	277	0.379642	277	1.5172	277	-0.499609
278	2.27115	278	0.289654	278	1.34003	278	-0.496299
279	2.23948	279	0.198636	279	1.15323	279	-0.48311
280	2.16194	280	0.103533	280	0.954545	280	-0.49998
281	2.05357	281	0.0141425	281	0.747404	281	-0.50036
282	1.95758	282	-0.0775804	282	0.556669	282	-0.511532
283	1.84458	283	-0.173018	283	0.362079	283	-0.527491
284	1.71128	284	-0.262634	284	0.188716	284	-0.558384
285	1.55166	285	-0.357029	285	0.00213164	285	-0.574444
[truncated: 365 more rows]

## Sheet: Fig. 3h
Figure 3h. Absorbance spectra of AstaPo1, its W79F and I176F variants purified from E. coli cells synthesizing ZEA.
[truncated: 614 more rows]

[truncated: 6 more sheets: Fig. 4c, Fig. 5d, Fig. 5d insert, Fig. 5e, Fig. 5e insert, Fig. 5f]
